# Supplementary material for: The development of fears of compassion scale Japanese version
Source: PLoS One. 2017 Oct 12;12(10):e0185574. doi: 10.1371/journal.pone.0185574 (PMC5638239; doi:10.1371/journal.pone.0185574)
Supplement: S1 Table — (XLSX) [file pone.0185574.s003.xlsx]

## Sheet: Time1
No	age	sex	foc1-1	foc1-2	foc1-3	foc1-4	foc1-5	foc1-6	foc1-7	foc1-8	foc1-9	foc1-10	foc2-1	foc2-2	foc2-3	foc2-4	foc2-5	foc2-6	foc2-7	foc2-8	foc2-9	foc2-10	foc2-11	foc2-12	foc2-13	foc3-1	foc3-2	foc3-3	foc3-4	foc3-5	foc3-6	foc3-7	foc3-8	foc3-9	foc3-10	foc3-11	foc3-12	foc3-13	foc3-14	foc3-15	scs-1	scs-2	scs-3	scs-4	scs-5	scs-6	scs-7	scs-8	scs-9
1	20	1	3	3	2	3	3	1	3	2	3	3	3	3	3	3	2	3	4	2	1	2	1	2	2	1	0	3	0	0	0	1	0	1	1	1	1	2	2	1	4	4	4	3	3	4	3	3	4
2	20	1	3	3	4	4	4	3	3	3	3	2	2	2	3	3	3	2	1	3	3	2	1	0	1	3	2	3	2	2	3	1	2	2	2	2	2	2	3	3	4	4	2	4	2	5	3	2	3
3	20	1	0	2	3	3	3	1	2	2	2	2	0	2	1	1	0	0	1	1	1	1	1	2	2	2	2	3	2	0	0	0	0	1	1	2	2	2	2	2	3	4	2	1	2	3	2	2	3
4	20	0	4	0	4	4	0	0	4	4	0	4	4	4	4	4	4	4	4	0	0	0	0	0	0	0	0	4	4	0	4	4	4	0	0	4	4	0	4	0	5	5	5	5	1	5	1	1	5
5	21	1	0	3	3	0	1	3	3	1	1	4	3	0	1	0	0	0	1	0	0	0	0	0	2	0	0	3	0	0	0	0	0	0	0	2	0	0	4	0	4	4	2	2	5	4	1	2	2
6	20	1	3	2	4	3	3	3	4	3	2	2	3	2	3	3	3	3	3	2	1	3	1	2	1	1	2	2	1	0	0	0	0	0	0	0	0	1	1	1	4	4	3	3	3	4	3	4	4
7	20	1	3	2	4	4	4	3	2	3	3	2	2	2	2	3	3	2	2	2	2	2	1	2	1	1	1	2	1	1	1	2	1	2	1	3	3	2	3	3	3	4	4	3	3	4	4	2	4
8	19	1	2	0	2	2	2	1	2	0	1	1	3	0	2	1	0	0	1	0	0	0	0	0	1	2	3	4	1	4	2	4	4	2	4	4	4	3	4	4	3	3	2	1	2	4	1	2	3
9	20	1	3	1	1	3	3	1	1	3	1	3	1	0	3	3	1	0	3	1	0	0	0	0	0	1	0	3	0	0	0	1	0	0	1	3	1	1	1	3	2	5	3	3	2	5	2	4	4
10	20	1	3	2	4	3	3	2	3	2	3	3	1	3	2	2	1	1	1	1	0	1	0	1	1	2	1	3	1	1	1	1	1	1	1	3	3	2	2	3	2	4	4	2	3	3	2	2	2
11	20	1	2	3	2	3	3	3	3	2	1	2	3	2	1	2	1	1	1	1	1	1	1	1	1	2	2	3	1	1	1	1	1	1	1	2	2	1	4	3	3	4	2	4	3	4	2	2	2
12	20	1	3	3	1	3	3	3	4	3	3	3	4	1	3	4	2	1	1	1	0	1	1	1	2	0	3	1	0	0	1	2	1	1	0	2	1	1	3	1	4	3	5	2	4	5	4	4	4
13	20	1	3	2	2	3	3	4	4	3	2	3	3	2	2	3	2	2	3	2	2	2	1	2	2	1	2	3	2	2	2	1	1	2	3	4	3	3	3	3	4	4	3	5	3	4	2	2	4
14	20	1	1	2	0	2	2	3	2	1	2	3	3	1	2	1	1	0	3	1	0	0	0	0	0	1	0	2	0	0	0	0	0	0	0	2	1	0	3	0	3	4	2	3	2	4	3	2	3
15	20	1	2	1	3	3	3	3	4	2	1	3	3	2	3	2	2	1	3	3	2	3	1	1	2	1	2	4	1	1	1	1	0	0	0	2	3	2	4	2	2	4	3	2	3	4	4	2	2
16	20	1	3	3	3	3	3	2	2	3	1	3	3	1	3	1	1	1	1	1	0	1	0	1	2	2	1	3	1	1	1	3	3	2	3	3	2	3	4	2	4	5	2	4	2	4	2	2	3
17	20	1	1	3	3	4	4	2	3	3	3	3	3	1	3	1	0	0	0	1	0	1	0	0	2	1	0	1	0	0	0	0	0	0	0	3	3	3	4	0	2	4	3	1	4	4	1	2	4
18	20	1	3	2	4	3	2	2	4	2	1	2	4	3	3	3	3	2	1	0	0	0	0	0	0	3	3	4	1	3	2	1	3	2	2	1	1	1	2	3	2	5	3	3	4	5	2	2	2
19	20	1	2	0	4	3	3	2	4	2	3	3	4	1	3	3	3	3	4	2	1	3	1	1	1	1	0	4	0	0	1	3	3	1	3	4	3	0	4	2	4	5	4		3	4	2	3
20	20	1	2	3	4	3	3	3	3	3	4	2	1	3	4	4	1	1	4	3	1	1	0	1	2	1	1	1	0	1	1	1	1	1	3	0	3	1	0	1	1	5	2	4	4	4	2	2	4
21	20	1	3	3	4	4	4	3	4	3	3	3	1	3	3	4	3	2	1	1	1	3	0	1	1	3	1	3	1	1	1	1	1	1	1	3	1	3	3	1	4	4	3	5	2	4	2	2	5
22	21	1	1	1	1	3	1	3	3	1	1	3	1	0	1	3	1	1	1	0	0	0	0	1	1	0	0	1	0	0	0	1	1	0	1	1	0	0	1	1	4	3	3	2	4	4	1	2	4
23	20	1	1	3	3	1	1	3	4	3	1	3	3	0	1	3	1	1	4	1	1	0	0	1	1	1	1	3	0	1	0	3	1	1	1	3	3	3	4	1	4	4	2	4	2	5	2	3	4
24	20	1	1	1	0	1	1	1	4	1	1	3	1	2	0	0	0	0	0	0	0	1	0	0	0	0	0	1	0	0	0	0	0	0	0	0	0	0	2	0	3	3	2	1	2	3	2	2	3
25	20	1	3	3	3	3	3	3	2	1	1	3	0	1	0	0	1	1	0	2	0	0	0	0	0	0	0	2	0	0	0	1	1	0	1	3	0	1	1	0	2	1	5	1	4	3	3	1	5
26	20	1	2	3	2	3	3	1	2	1	2	2	2	2	2	3	2	1	2	2	1	2	0	1	1	2	1	3	1	1	1	3	3	2	3	3	4	2	4	3	5	4	2	4	3	4	2	5	4
27	20	1	1	4	2	2	1	4	4	2	1	4	3	3	4	3	1	2	4	3	0	3	1	2	3	4	1	3	0	0	2	4	3	1	2	4	4	3	4	2	4	5	3	4	1	5	5	4	3
28	20	1	1	1	3	2	2	0	3	3	1	3	3	1	3	3	3	2	3	0	0	0	1	1	1	2	1	3	1	1	1	0	0	3	1	4	1	1	1	2	4	5	3	3	2	4	3	1	3
29	19	1	1	0	2	1	0	1	2	4	0	2	1	0	0	2	0	0	0	1	1	3	0	0	0	0	0	2	2	0	0	1	1	1	1	3	3	1	1	1	2	1	5	1	2	2	4	2	5
30	19	0	4	0	4	4	4	3	4	4	3	4	4	4	4	4	4	4	4	0	3	4	3	4	4	4	4	4	0	4	4	4	4	3	3	4	4	4	4	4	5	5	5	5	1	5	3	5	4
31	20	1	1	3	4	3	3	2	3	2	1	2	3	1	1	3	3	3	3	1	1	3	2	3	2	1	1	2	2	1	3	2	3	4	2	3	2	3	4	3	4	4	4	4	2	4	4	4	4
32	20	1	4	0	4	4	4	4	4	4	0	4	4	4	4	0	0	0	0	0	0	0	4	4	4	0	0	4	0	0	0	0	0	0	0	0	0	0	4	0	5	5	5	1	1	5	1	5	5
33	20	1	3	3	2	4	4	2	4	4	2	0	4	4	4	4	4	4	4	4	3	3	3	3	3	3	3	4	1	1	1	3	3	3	2	3	3	3	4	2	4	5	3	5	2	4	2	4	4
34	19	1	2	3	1	1	1	1	3	2	1	2	1	2	2	2	1	1	2	1	1	1	1	1	1	1	1	3	1	1	1	1	1	1	1	1	1	1	1	1	3	2	3	3	2	2	2	2	3
35	21	1	2	2	0	2	2	1	3	2	1	2	2	0	2	3	2	2	1	0	0	0	0	0	0	0	0	1	0	0	0	0	0	0	1	2	2	2	2	1	4	3	4	3	2	4	4	3	4
36	20	1	1	2	2	1	1	2	3	2	1	2	1	1	2	1	1	1	3	1	1	1	1	1	0	2	1	3	1	3	1	4	4	3	4	3	4	4	4	4	4	4	3	4	2	5	2	5	4
37	20	1	2	3	3	3	3	3	3	3	2	3	4	4	3	4	3	3	4	4	4	4	4	4	4	3	3	3	1	2	2	4	4	4	4	4	4	3	4	4	4	5	4	4	4	5	3	3	5
38	20	1	3	3	3	3	3	3	3	2	0	2	2	2	4	3	2	2	3	1	0	4	1	4	4	2	1	4	1	1	1	3	1	0	2	3	2	4	0	1	2	3	4	4	3	3	4	2	4
39	19	1	3	3	4	3	3	3	3	3	2	2	3	2	2	3	2	2	2	1	1	0	1	1	0	2	1	2	1	1	1	1	1	1	1	0	2	1	3	0	5	4	2	4	3	5	3	3	4
40	20	1	3	2	4	3	3	4	2	3	4	1	2	2	3	4	3	3	3	2	2	3	1	2	2	4	2	2	1	2	3	1	2	3	2	2	2	2	3	2	4	5	2	4	3	5	1	4	3
41	22	0	3	1	3	4	4	3	2	2	1	2	1	1	3	3	2	1	1	1	1	2	1	2	2	1	2	2	0	1	1	1	0	1	1	3	3	3	2	4	5	4	4	2	3	4	2	3	4
42	21	0	4	3	4	4	4	3	2	4	4	4	1	1	1	3	1	1	3	1	0	0	0	0	0	1	1	3	0	1	1	1	0	0	1	3	1	3	4	3	2	4	2	4	4	4	2	1	4
43	20	1	2	1	3	4	4	3	3	2	3	3	4	3	4	4	4	4	4	2	4	4	1	3	4	4	3	2	2	4	3	4	3	4	4	4	4	4	4	4	3	5	4	4	4	4	4	2	3
44	21	0	2	1	2	1	1	1	1	3	3	3	1	1	0	2	2	3	3	1	0	1	0	1	1	1	1	2	1	0	1	0	3	0	1	3	4	2	2	1	2	4	3	2	2	4	2	4	5
45	20	1	1	1	1	3	2	2	3	2	2	2	1	1	1	1	1	1	1	1	1	1	1	1	1	1	1	1	1	1	1	1	1	1	1	1	1	1	1	1	3	3	3	2	4	4	4	4	4
46	19	1	3	1	0	3	3	1	4	2	3	1	1	1	1	0	1	1	1	0	0	1	0	1	0	1	0	3	1	0	1	1	0	1	2	1	1	3	2	1	3	3	4	2	2	2	2	3	4
47	21	0	2	1	1	2	2	3	3	2	2	3	1	3	2	1	1	1	1	2	1	1	1	1	1	1	1	3	1	1	1	1	1	1	1	3	1	1	2	1	2	2	4	2	4	2	3	2	3
48	19	0	4	2	4	4		2	3	3	1	4	2	0	3	2	2	2	2	2	2	2	2	2	2	0	0	0	0	0	0	0	0	0	0	0	0	0	0	0	3	3	3	3	3	3	3	3	3
49	20	1	2	2	3	4	4	4	3	2	3	3	2	2	3	2	3	3	1	3	1	1	2	2	2	0	1	2	1	1	0	0	0	0	3	2	3	1	2	2	3	4	3	2	3	4	2	2	3
50	19	1	3	1	3	3	3	4	0	3	1	3	1	1	4	4	3	3	4	3	1	3	1	3	3	1	1	1	2	1	1	1	1	1	3	3	1	1	4	1	4	4	4	4	3	5	5	3	4
51	21	0	2	2	4	2	3	3	3	3	3	1	4	3	3	3	3	2	3	2	1	0	0	2	2	2	2	3	2	1	1	1	1	1	1	2	1	2	1	1	2	5	3	5	4	4	3	2	4
52	19	0	4	3	1	3	3	3	3	4	3	4
53	20	1	3	1	3	4	3	4	2	3	2	2	1	1	0	2	2	2	1	2	0	2	2	1	3	3	2	4	1	3	1	4	2	2	4	4	2	3	4	3	4	5	3	2	2	4	1	5	3
54	20	1	1	1	0	3	3	3	3	3	2	3	1	0	2	2	0	0	0	0	0	0	0	0	0	0	1	1	0	0	0	0	0	0	0	2	1	2	3	0	5	4	4	3	2	3	4	4	4
55	20	1	1	3	3	3	3	4	4	3	2	4	3	3	2	4	3	1	4	0	0	3	0	1	1	1	1	3	0	2	0	1	2	0	0	3	3	2	4	3	4	4	5	3	4	3	2	4	4
56	19	1	2	3	1	3	3	1	3	3	3	4	3	0	4	4	0	2	4	2	0	0	1	2	2	3	0	3	0	2	0	4	4	1	4	4	4	3	4	3	5	5	3	4	3	5	1	4	4
57	19	1	3	2	2	4	3	2	4	4	1	2	3	0	4	3	1	1	2	2	0	0	0	0	1	3	0	3	0	0	0	2	2	3	1	4	2	3	4	2	5	4	2	4	3	5	2	3	4
58	20	0	0	1	4	2	2	1	3	2	1	3	0	1	1	2	0	0	3	0	0	0	0	0	0	1	1	2	1	1	1	0	0	1	0	3	1	0	2	2	2	4	2	4	2	5	2	1	4
59	20	0	3	1	1	2	1	1	3	3	3	3	1	1	3	0	1	0	1	1	0	1	1	0	0	0	0	1	0	0	0	0	0	0	2	3	2	1	3	1	3	3	4	1	2	4	2	4	4
60	21	0	3	4	4	2	2	2	3	2	1	3	1	2	1	3	3	3	1	1	0	2	1	2	1	2	3	4	2	1	1	0	1	3	2	3	2	1	4	1	4	4	3	2	2	5	1	4	4
61	19	0	2	3	3	4	4	3	3	4	2	4	3	0	2	3	3	2	4	1	1	1	0	1	1	1	2	3	0	1	0	3	2	2	3	4	4	3	4	3	4	4	2	4	3	4	2	4	3
62	19	1	2	2	2	3	3	2	3	2	2	3	2	2	2	2	2	2	2	1	1	1	1	1	1	1	1	3	2	1	1	2	1	1	1	1	2	1	2	1	3	3	3	2	2	4	3	3	3
63	21	1	0	3	1	1	0	0	4	3	0	2	2	0	1	0	0	1	1	0	0	1	1	0	1	1	0	3	0	0	0	0	1	0	1	0	1	0	1	1	2	1	4	1	2	4	4	2	4
64	69	0	0	2	2	3	3	1	4	3	2	3	4	3	4	3	1	0	1	2	0	3	1	4	4	0	0	1	0	0	0	0	0	0	0	0	0	0	0	0	2	1	5	2	5	1	3	2	3
65	20	0	2	1	3	3	3	2	3	2	2	3	3	2	3	2	1	1	1	1	1	0	1	1	1	1	1	3	3	2	1	2	2	1	3	2	3	2	1	3	4	4	4	4	2	5	4	2	2
66	20	1	3	4	4	4	4	4	3	4	3	4	0	0	0	1	0	0	0	0	0	0	0	0	0	0	0	0	0	0	0	0	0	0	0	2	0	0	4	0	3	4	3	3	3	4	2	2	5
67	21	0	3	1	1	3	4	3	4	3	2	3	3	1	4	4	4	4	4	0	3	3	0	0	3	0	3	2	1	3	4	1	1	3	1	4	3	0	4	3	4	2	5	4	2	5	4	4	5
68	21	1	3	2	2	3	3	4	2	3	2	4	1	1	4	3	2	2	4	1	1	3	1	2	2	2	1	2	1	1	1	1	3	2	2	3	2	2	3	2	3	3	4	2	3	4	4	3	5
69	20	1	2	1	1	2	2	1	3	1	1	2	2	2	0	1	1	0	0	1	0	0	0	1	1	2	1	1	0	0	0	1	1	2	2	2	2	2	3	2	3	3	3	3	3	4	2	2	3
70	20	1	3	2	0	3	3	2	2	3	3	3	3	0	3	3	0	0	4	0	0	0	0	0	0	0	0	2	0	0	0	3	0	0	3	4	4	4	3	4	5	5	5	3	1	5	1	5	5
71	20	1	1	0	2	3	3	3	1	1	3	4	1	0	3	3	1	1	1	1	1	1	1	1	1	0	0	2	0	0	0	0	0	0	0	3	1	3	1	2	4	3	4	2	5	4	4	1	4
72	19	1	4	2	1	4	3	3	3	3	1	2	2	1	2	3	2	2	2	3	2	2	1	2	2	1	1	2	1	2	2	3	2	2	3	3	2	3	3	3	4	3	3	3	3	3	2	2	4
73	19	1	2	1	3	2	2	3	3	2	1	3	2	1	3	2	1	1	1	0	0	1	0	1	1	1	0	1	0	0	0	1	0	0	0	2	1	1	2	1	4	4	4	2	2	3	4	4	4
74	19	1	1	0	0	1	1	1	3	1	1	1	0	0	0	2	1	1	0	0	0	0	0	0	0	0	0	1	0	0	0	1	0	0	0	0	0	0	1	1	2	3	3	4	2	2	2	3	3
75	19	1	2	2	1	3	3	2	3	3	2	2	3	1	3	1	1	1	1	1	1	2	1	1	1	1	1	3	1	1	1	2	1	2	2	3	2	2	3	2	3	4	2	3	2	3	1	2	3
76	20	0	3	3	4	4	4	2	4	4	4	2	3	0	0	4	0	0	4	0	1	0	0	0	0	2	0	2	2	1	4	4	1	2	2	4	2	4	4	2	4	3	5	2	1	5	1	5	5
77	20	0	2	1	4	3	3	3	3	3	1	3	1	3	3	3	2	1	2	2	2	1	1	1	1	1	1	3	1	1	1	1	1	1	1	1	2	1	3	3	4	3	5	4	2	4	4	3	4
78	20	1	4	2	3	4	4	1	3	3	2	2	1	1	2	2	0	0	1	0	0	0	0	0	0	1	0	3	2	0	0	1	0	0	0	0	0	0	4	1	2	4	1	3	2	5	1	2	3
79	19	1	2	3	1	3	4	1	4	3	0	3	3	0	1	1	0	0	0	0	0	0	0	0	0	0	0	2	0	0	0	0	0	1	0	1	3	3	3	0	3	2	4	3	4	5	4	2	4
80	20	1	1	1	1	2	2	1	2	2	0	3	0	0	0	1	0	0	3	0	0	0	0	0	0	1	0	2	0	0	0	1	0	1	0	0	2	0	4	0	4	5	3	2	2		3	3	3
81	21	1	3	3	2	3	3	4	4	3	3	3	4	3	3	3	1	1	3	1	1	2	1	3	3	2	1	2	1	1	1	3	3	1	3	4	1	2	3	3	4	4	3	4	3	3	2	3	4
82	20	1	3	3	4	3	3	3	3	2	1	3	3	2	4	1	1	1	4	3	1	1	1	2	1	1	1	3	1	1	1	3	1	2	3	4	4	3	4	3	5	4	4	3	3	4	4	3	4
83	20	1	2	1	2	2	3	1	4	3	1	3	1	1	3	2	1	1	1	1	1	1	1	1	1	1	1	2	1	1	1	1	1	1	1	1	1	1	3	1	2	2	2	2	2	2	2	2	2
84	21	1	2	2	2	2	2	2	2	2	3	2	3	3	3	2	1	1	1	1	1	1	1	1	1	1	1	1	1	1	1	1	1	1	1	1	1	1	1	1	4	3	3	3	3	3	3	3	3
85	20	1	2	2	3	2	2	3	2	2	1	2	1	2	2	1	1	1	2	1	1	1	1	1	1	3	3	3	1	2	1	1	1	3	1	2	1	1	4	1	4	4	3	3	2	4	2	3	3
86	20	1	1	3	3	1	1	3	4	3	1	3	3	0	3	3	1	1	0	0	0	1	1	3	3	0	0	3	0	0	0	0	0	0	0	0	0	0	0	0	2	2	4	2	4	2	4	4	4
87	19	1	1	1	3	4	4	2	3	2	3	3	3	3	4	1	2	0	0	1	3	0	1	3	2	1	0	3	2	1	0	2	2	1	2	3	1	4	4	2	4	3	3	3	3	2	1	2	3
88	19	1	3	0	1	3	3	1	4	3	2	1	1	1	1	3	1	1	1	0	0	0	0	0	3	0	0	2	0	1	0	3	3	2	0	0	2	0	3	2	4	5	4	4	4	4	4	4	4
89	19	0	3	0	3	2	3	0	4	1	0	2	2	2	2	1	2	1	1	1	3	1	0	1	0	1	0	0	0	0	0	2	0	2	3	3	3	1	2	1	3	2	4	3	4	3	3	3	3
90	19	0	1	3	1	3	3	2	3	1	1	4	3	3	3	3	2	2	3	1	1	0	1	0	0	2	0	3	1	1	0	2	1	3	4	4	2	4	4	3	3	4	1	4	1	4	3	3	4
91	20	1	1	3	4	1	1	1	4	1	0	3	3	3	4	4	1	1	2	0	0	0	1	0	2	3	0	4	3	0	0	0	0	2	1	3	4	1	4	3	5	5	2	4	1	5	1	5	2
92	19	1	3	3	1	3	3	2	2	3	2	3	3	1	3	3	2	2	3	2	1	2	0	1	1	1	1	1	1	2	1	2	1	0	0	0	2	2	2	3	4	4	4	3	4	4	3	2	3
93	20	1	2	1	0	3	3	3	3	2	1	1	1	2	3	3	1	2	4	0	0	1	0	0	0	3	1	1	0	0	1	3	2	1	0	3	3	0	2	1	5	4	3	4	2	4	2	3	4
94	21	1	1	2	4	4	3	3	3	3	2	4	1	3	3	0	0	0	0	1	0	0	0	0	0	1	0	3	0	0	0	3	0	0	0	4	0	0	4	1	5	2	1	2	2	4	2	4	5
95	20	1	2	0	4	4	4	4	4	4	4	4	3	0	3	0	0	0	0	0	0	2	0	0	0	0	0	4	0	0	0	2	2	0	0	4	4	2	2	2	4	2	4	1	3	4	4	1	5
96	21	0	2	1	1	2	2	3	3	2	1	3	3	2	3	3	2	3	2	2	1	1	1	1	1	2	1	2	0	0	1	3	1	2	3	3	2	1	1	0	3	4	5	3	4	4	2	1	5
97	19	1	2	1	2	3	2	2	3	2	2	1	2	2	2	3	2	2	2	1	1	1	1	2	2	2	1	2	2	1	1	2	2	2	2	3	3	2	3	2	3	3	3	2	2	3	1	2	3
98	19	1	4	4	4	4	4	4	4	4	4	4	4	1	4	3	3	3	1	3	1	0	0	1	2	4	3	4	0	1	1	4	3	1	4	4	4	4	4	4	5	3	5	2	2	5	2	5	3
99	21	0	2	0	4	3	3	2	2	4	0	2	4	0	0	0	0	0	4	0	0	1	0	2	3	0	0	2	0	0	0	0	0	0	0	3	0	0	3	0	2	4	5	3	5	1	3	4	4
100	20	0	1	1	4	3	3	2	3	3	1	2	3	1	2	3	2	2	0	0	1	1	0	1	1	1	1	3	2	1	1	1	1	3	3	1	1	1	3	1	2	2	5	2	2	4	4	4	4
101	20	0	1	3	2	2	3	0	1	1	1	3	2	2	3	4	1	2	1	2	2	2	3	0	0	1	1	0	0	2	3	0	1	1	2	0	2	0	1	1	4	4	3	5	4	2	2	4	3
102	18	1	0	2	3	3	3	0	4	2	1	2	2	0	0	0	0	0	0	0	0	0	0	0	0	0	0	2	0	0	0	0	0	0	0	0	0	0	0	0	2	3	3	1	4	2	2	2	4
103	20	1	1		0	1	1	1	2	1	1	3	2	1	1	1	1	1	1	1	1	1	1	1	1	2	1	2	2	2	2	2	2	2	2	2	2	2	2	2	2	4	4	2	2	4	3	2	3
104	21	1	0	2	3	0	0	3	4	0	0	3	3	1	1	3	3	3	3	0	0	0	0	1	1	1	3	4	1	1	0	0	0	1	4	4	4	3	3	3	2	4	2	4	2	5	3	2	3
105	20	0	3	3	4	3	3	1	4	2	1	3	3	3	3	3	0	0	3	1	0	0	0	0	0	2	1	4	0	0	0	0	0	1	0	0	1	0	3	0	4	4	4	3	3	5	2	3	5
106	20	0	0	2	4	3	3	1	3	3	1	3	1	2	2	3	1	1	0	0	0	0	1	1	1	0	0	3	0	0	0	0	0	0	0	0	1	0	1	0	3	3	4	1	1	4	1	1	4
107	20	0	3	3	3	4	4	3	3	2	4	3	3	2	1	4	3	1	3	1	1	3	2	3	2	3	1	3	0	1	1	3	3	1	3	3	1	1	3	1	4	4	2	4	2	4	2	2	2
108	20	0	3	0	4	3	3	1	4	3	3	3	4	3	4	3	0	1	0	0	0	3	1	0	0	1	3	4	1	4	1	0	1	1	3	4	4	1	4	3	3	4	5	2	1	4	1	2	4
109	20	0	1	3	3	3	3	1	2	3	3	3	3	2	3	3	2	2	1	1	1	1	1	1	1	1	1	1	1	1	1	3	3	1	1	1	1	1	1	1	2	4	2	2	2	4	2	2	2
110	19	0	1	1	1	1	1	1	2	2	1	1	2	1	1	1	1	1	1	1	1	1	1	1	1	1	1	1	1	1	1	1	1	1	1	1	1	1	1	1	3	2	3	3	3	3	3	3	3
111	21	1	3	3	3	4	4	4	4	3	3	4	3	4	3	4	4	4	4	2	3	3	2	2	2	4	4	4	3	4	4	4	4	4	4	4	4	4	4	4	4	5	5	4	1	5	4	5	5
112	20	1	3	2	2	4	3	3	3	2	2	4	2	3	3	0	0	0	1	1	0	0	0	0	0	0	0	2	0	0	0	0	0	0	0	3	0	0	1	0	3	2	4	1	4	2	2	1	4
113		1	3	2	4	3	4	3	2	3	2	2	3	3	2	1	2	3	4	3	2	3	3	2	3	3	2	2	1	3	2	3	2	3	3	2	2	3	3	3	4	3	3	4	2	4	4	4	3
114	20	1	1	1	4	1	1	1	2	2	1	3	2	2	1	0	1	1	1	1	0	1	2	2	2	1	1	2	0	1	1	0	0	1	1	2	1	1	0	0	4	4	3	2	4	4	2	3	3
115	20	1	2	2	1	1	2	1	3	3	3	3	3	0	1	0	0	0	0	0	0	0	0	0	0	0	0	1	0	0	0	2	0	1	0	1	1	0	4	0	3	4	2	3	2	3	2	2	4
116	20	1	1	3	2	3	3	1	3	1	2	2	1	2	3	1	0	0	2	1	0	1	1	1	1	2	2	2	2	2	0	0	0	3	3	2	1	3	3	1	3	2	3	2	3	2	3	2	4
117	19	0	2	3	4	3	3	3	4	3	3	3	1	3	3	2	1	1	1	1	1	1	1	1	1	1	0	3	0	0	0	3	1	1	1	3	1	0	4	1	3	4	4	2	2	5	4	4	4
118	20	0	2	1	3	3	3	2	4	2	1	3	3	2	3	0	1	1	1	2	1	1	1	2	2	2	2	3	2	2	2	3	2	2	2	4	3	2	2	2	3	4	4	2	2	3	3	3	3
119	20	1	3	3	4	2	3	1	2	3	2	3	1	1	3	3	2	2	3	2	1	0	0	0	0	2	0	3	0	0	0	3	0	2	3	2		3	2	0	2	4	4	4	2	4	2	4	4
120	20	1	3	3	2	3	3	1	3	4	1	3	4	4	4	3	2	1	4	3	0	0	0	1	1	3	4	4	3	3	2	4	4	3	4	4	3	4	4	4	4	4	5	5	2	5	3	4	4
121	19	1	2	2	1	2	2	2	3	3	2	2	1	1	2	0	0	0	0	0	0	0	0	1	1	0	0	2	0	0	0	0	0	0	0	1	0	0	2	0	4	2	3	1	2	1	2	2	3
122	21	0	0	3	1	4	4	4	4	0	0	3	3	3	3	0	0	0	0	0	0	0	1	2	1	0	0	4	0	0	0	0	0	0	0	0	0	0	0	0	3	2	2	1	4	2	1	1	5
123	20	1	2	2	3	4	2	3	3	2	1	3	3	2	3	3	2	3	2	0	0	0	0	0	1	0	2	2	1	3	1	1	1	1	2	3	3	3	4	3	3	4	4	3	2	4	4	3	4
124	22	1	3	3	2	3	3	3	3	3	2	3	1	1	3	3	1	1	1	1	1	1	1	1	1	1	1	1	1	1	1	0	0	0	0	0	1	1	1	1	2	2	4	2	4	1	4	1	5
125	19	1	4	3	3	4	4	3	2	4	4	3	3	3	4	3	1	1	4	4	0	0	1	1	2	2	2	4	2	2	3	4	3	2	4	4	4	3	2	3	3	4	2	5	2	3	1	3	4
126	20	1	3	2	4	3	3	3	4	3	2	3	3	2	3	4	3	1	3	1	1	1	0	1	1	3	3	4	2	3	3	3	3	2	3	4	3	3	4	3	5	4	4	4	2	4	2	3	4
127	20	1	2	3	0	3	3	1	2	3	2	3	3	4	4	4	1	2	4	0	1	1	2	2	2	2	1	2	1	1	1	0	1	2	0	3	3	1	3	2	4	5	3	5	1	5	5	3	4
128	19	1	1	0	0	1	2	0	3	3	1	1	3	1	0	2	0	1	3	0	0	0	0	2	2	0	0	2	0	0	0	0	0	0	0	1	0	0	1	0	3	5	2	3	2	4	1	4	4
129	21	1	1	3	2	3	3	1	3	2	1	0	3	2	2	2	1	1	2	1	1	1	0	1	1	2	1	2	1	1	1	3	3	1	3	3	2	1	3	3	3	3	3	4	4	4	3	3	3
130	19	0	1	1	2	3	3	3	2	4	1	2	3	1	3	2	2	0	0	1	0	0	1	2	1	1	0	3	0	0	0	0	0	0	0	3	1	1	4	0	3	2	4	2	4	3	1	1	5
131	20	0	3	3	2	3	2	1	3	1	1	3	3	1	1	1	1	2	1	1	1	1	1	1	1	1	0	2	1	0	0	2	2	1	1	3	3	2	3	1	3	2	4	2	3	3	2	3	4
132	19	1	1	1	1	1	2	1	3	2	1	1	3	2	3	3	3	2	2	1	1	2	1	2	2	2	3	2	1	3	2	3	2	2	1	3	2	2	3	2	4	4	3	4	3	4	2	3	3
133	19	1	2	1	3	2	2	2	1	2	2	3	1	1	3	3	2	1	2	1	1	1	2	1	1	2	1	2	1	1	1	3	2	2	2	3	1	1	3	1	3	4	3	2	2	3	2	3	3
134	19	1	3	4	3	3	3	3	2	3	3	3	3	1	3	1	1	1	3	2	2	1	1	1	2	2	1	3	1	1	2	3	3	1	2	3	2	3	3	3	4	4	2	4	3	4	2	2	3
135	19	1	1	1	1	3	1	1	3	1	1	3	2	1	1	3	0	1	1	1	1	1	1	1	1	0	0	1	0	0	0	0	0	1	0	1	1	1	0	0	3	2	3	1	2	3	3	3	4
136	19	1	1	2	3	4	3	2	3	1	2	2	1	2	3	3	3	2	3	1	0	2	0	1	0	1	1	3	0	0	0	1	1	0	0	1	1	1	4	1	4	4	3	5	3	5	3	3	3
137	21	0	2	3	3	4	3	2	2	1	1	4	3	0	1	3	1	0	1	1	0	0	0	0	0	2	1	3	0	0	0	2	1	0	0	3	3	2	2	1	3	3	3	2	3	4	3	3	4
138	20	1	2	2	2	2	3	4	2	2	1	3	2	1	3	1	0	1	0	0	0	0	1	1	2	1	3	3	1	0	0	3	1	0	0	0	3	3	2	2	3	4	5	4	3	3	3	4	3
139	19	1	3	3	3	3	3	1	2	1	3	3	3	4	3	3	3	2	3	1	1	2	1	1	2	3	1	3	1	2	3	3	3	1	3	3	2	2	3	2	4	5	3	3	2	3	4	3	4
140	19	0	2	1	3	4	4	2	3	4	1	3	2	1	3	3	2	2	3	0	0	1	0	1	2	2	2	3	3	1	1	1	1	1	0	3	1	0	2	1	4	4	5	4	3	5	5	2	4
141	20	0	0	0	4	4	4	4	4	0	4	0	4	4	4	4	4	4	0	0	4	4	4	4	4	0	0	3	0	1	0	2	2	0	2	4	4	4	2	4	5	3	5	3	1	5	1	5	5
142	20	0	3	1	3	3	3	3	4	3	1	3	0	1	3	1	0	3	4	0	1	1	0	1	0	0	0	3	2	2	2	4	4	4	4	4	4	3	4	3	4	5	2	5	1	4	1	3	2
143	18	1	3	2	2	3	3	1	2	2	2	3	1	1	1	2	1	1	3	2	1	1	0	0	0	2	1	2	0	0	0	1	1	1	1	1	2	2	3	2	4	4	2	4	2	4	2	4	3
144	18	1	3	1	3	3	4	2	3	2	2	3	3	1	2	2	1	1	3	1	1	3	0	1	1	1	1	2	0	0	0	2	2	1	1	3	2	2	3	2	4	5	3	3	2	5	2	3	3
145	18	1	2	1	1	3	1	1	3	2	1	1	1	1	1	1	1	1	2	1	1	1	1	0	1	1	1	3	1	1	0	2	1	1	3	3	1	1	3	1	4	4	3	5	2	4	3	4	4
146	18	0	1	1	2	3	1	1	3	2	2	3	2	0	3	1	1	2	1	1	1	3	0	2	0	1	0	0	0	0	0	2	1	0	2	0	0	3	4	1	4	2	4	3	2	4	2	3	4
147	18	1	4	2	3	1	3	3	3	4	3	4	3	0	1	2	0	0	0	2	0	1	1	1	1	2	0	2	1	0	0	3	1	1	1	1	1	1	3	1	2	4	5	1	1	3	5	2	4
148	18	1	1	1	1	3	2	1	3	3	0	0	1	0	1	1	0	0	3	1	0	0	0	0	0	0	0	2	0	0	0	0	0	0	0	0	0	0	0	0	3	3	5	2	2	3	2	4	5
149	18	1	3	2	2	3	3	3	4	3	2	1	3	2	3	2	2	2	1	1	1	0	1	1	1	2	3	2	1	2	2	3	1	3	2	3	1	2	3	2	4	5	3	4	2	4	2	3	5
150	18	1	3	1	4	4	4	2	2	3	3	2	2	1	2	0	1	2	2	3	2	2	1	1	1	2	4	3	2	1	2	1	3	0	1	2	3	2	4	2	2	4	2	3	1	5	2	3	3
151	18	1	3	1	3	2	3	2	4	2	2	3	1	2	3	3	2	1	3	2	1	1	1	1	1	2	1	2	1	1	1	1	1	2	1	1	1	1	2	2	3	4	4	2	2	4	4	4	4
152	18	0	0	0	4	0	0	0	4	4	0	4	0	0	0	4	0	0	0	0	0	0	0	0	0	0	0	3	0	0	0	0	0	0	3	4	0	0	4	3		4	3	1	1	5	1	2	5
153	18	1	3	3	3	2	1	2	3	3	3	3	3	2	3	4	4	3	4	2	2	1	1	1	1	1	1	4	1	1	1	1	1	2	3	3	2	3	3	3	3	4	2	5	3	3	3	2	2
154	18	1	2	3	1	3	3	1	4	2	1	2	1	1	1	1	0	0	0	0	0	3	1	1	1	0	0	1	1	1	0	1	1	1	1	2	2	1	3	1	2	3	3	2	2	2	1	1	3
155	18	1	3	2	2	3	3	3	4	3	1	2	3	3	3	3	3	3	2	3	2	1	1	1	1	1	2	3	2	2	2	3	3	3	3	3	4	2	3	3	4	2	4	3	2	3	3	4	4
156	18	1	3	1	3	1	3	1	3	2	0	3	1	1	1	1	1	0	0	0	0	0	2	0	1	1	0	4	1	0	0	0	0	1	0	1	0	0	2	0	3	2	4	1	3	3	3	2	4
157	18	1	2	3	2	1	1	1	4	2	1	3	3	2	2	2	2	2	2	1	1	1	1	0	0	3	2	4	1	1	2	3	1	2	3	4	3	3	4	2	3	3	5	2	1	5	4	5	5
158	18	0	2	3	3	3	3	2	2	1	2	2	2	2	2	3	2	2	2	2	2	2	1	1	2	2	2	2	1	1	1	3	2	3	3	3	2	2	4	2	3	4	3	3	4	4	3	3	3
159	18	0	4	0	4	4	4	4	4	2	3	3	4	3	3	3	3	3	2	2	1	4	2	3	3	1	2	4	1	1	0	3	3	2	2	2	2	2	4	4	5	5	3	3	4	5	1	1	1
160	20	0	4	1	4	4	4	3	3	3	4	4	4	3	3	3	2	2	2	3	3	3	2	4	4	2	2	4	2	3	2	2	2	2	2	4	2	2	2	2	5	3	3	3	2	3	2	2	4
161	18	1	1	1	2	2	2	0	3	3	2	3	3	1	3	3	1	1	3	0	0	0	0	1	1	1	1	3	1	2	2	3	3	2	2	1	1	2	3	2	4	4	5	4	3	4	4	2	3
162	18	1	1	2	3	2	1	1	2	2	1	2	2	2	1	1	0	2	1	0	2	1	1	1	0	3	1	3	1	0	0	1	0	3	1	0	3	2	4	3	3	4	5	5	3	3	5	2	3
163	18	1	3	3	3	2	2	3	3	3	3	1	1	1	0	2	0	0	1	0	0	0	0	1	1	1	1	2	0	0	1	1	1	1	1	1	2	2	3	3	2	3	3	3	4	4	4	3	3
164	18	1	3	3	1	3	3	3	4	3	2	2	2	2	3	3	2	2	2	1	1	2	1	1	2	2	1	2	1	1	1	1	1	1	1	1	1	1	2	1	3	3	2	2	2	4	2	3	3
165	18	1	1	1	0	0	0	3	2	0	0	3																													1	3	4	2	1	2	2	2	3
166	18	1	1	0	1		3	3	2	3	3	4	4	1	2	0	0	0	0	0	0	0	0	1	1	1	3	3	1	1	0	3	3	0	4	4	4	1	3	2	3	4	5	2	2	4	2	2	4
167	19	0	3	0	4	4	4	0	4	3	0	3	4	0	2	2	0	0	0	0	0	0	0	2	1	0	0	3	0	0	0	0	0	1	0	0	0	0	4	0	2	4	5	5	1	1	5	1	5
168	18	0	1	3	3	1	1	1	3	3	1	0	2	2	1	2	0	0	2	0	0	1	1	1	2	2	2	1	0	0	0	0	0	1	0	2	1	0	1	3	4	4	3	2	2	3	2	3	2
169	18	1	0	2	0	2	0	3	2	2	1	2	2	0	1	3	0	0	3	0	0	0	0	0	0	2	1	2	1	0	0	0	0	1	3	2	2	3	1	0	3	5	2	5	3	5	1	3	4
170	18	1	3	3	3	3	2	2	3	3	2	2	3	3	4	4	3	3	3	2	1	1	1	1	1	1	1	2	1	1	2	3	2	2	3	3	3	3	4	3	3	4	2	3	2	3	2	3	2
171	19	1	3	2	1	2	3	3	3	3	3	2	2	2	2	2	2	2	3	2	2	2	2	1	1	2	1	2	1	2	1	2	2	2	2	3	3	3	3	3	2	3	3	3	2	3	2	3	3
172	18	1	1	2	0	2	2	1	2	3	0	2	3	1	2	0	0	0	1	0	0	0	0	0	0	0	0	3	0	0	0	0	0	2	0	2	0	2	4	0	4	4	2	4	4	5	3	2	5
173	18	1	4	2	4	4	4	4	3	3	3	3	3	3	3	4	4	4	4	2	2	1	0	3	3	3	4	3	3	3	3	4	4	0	1	2	2	4	4	4	5	5	3	5	4	5	3	5	4
174	18	1	1	1	1	2	2	1	3	1	1	2	2	1	2	1	1	1	1	1	0	1	0	0	0	1	1	2	0	0	1	1	1	1	1	2	2	2	2	1	3	2	4	1	2	2	3	3	3
175	18	1	2	2	1	3	3	1	3	3	1	2	2	1	2	3	2	1	1	2	1	1	1	1	1	1	1	1	1	2	2	1	3	2	2	3	2	3	3	3	2	3	2	3	3	4	2	2	4
176	18	0	3	3	4	4	4	4	2	4	0	3	3	3	3	4	3	3	2	1	1	1	0	0	0	0	0	0	0	0	0	0	0	0	0	0	0	0	0	0	2	4	3	2	3	3	3	3	3
177	18	0	1	1	1	1	1	1	2	2	1	2	1	1	2	3	1	1	2	1	1	1	1	1	1	0	0	2	1	1	0	0	0	0	0	3	1	1	1	1	3	3	2	3	2	4	3	4	3
178	20	0	2	3	1	1	3	1	3	2	0	1	3	0	1	3	1	0	0	0	0	0	0	0	0	0	0	2	0	0	0	0	0	0	0	3	3	2	1	0	3	3	2	4	2	4	2	4	2
179	18	1	1	0	0	1	1	0	3	1	1	3	3	1	1	2	1	1	1	1	0	0	1	0	1	2	1	4	1	1	1	1	3	1	2	3	2	1	4	2	4	4	1	2	2	4	1	3	4
180	18	1	2	3	1	2	2	0	3	3	2	4	3	0	1	3	1	2	1	0	0	0	0	0	0	1	0	3	0	0	0	0	0	0	1	1	1	2	2	2	4	2	5	2	3	5	4	4	4
181	18	1	4	3	1	4	3	3	3	2	3	2	3	1	2	2	1	0	2	2	0	2	1	0	3	1	2	4	0	0	2	3	3	4	3	4	4	2	4	3	5	4	2	4	2	4	4	5	5
182	19	0	3	1	3	3	3	1	4	3	1	3	3	2	2	3	1	1	3	2	1	2	1	1	1	1	2	2	1	1	1	1	1	1	1	2	1	2	3	1	2	2	4	2	2	3	4	3	4
183	18	1	3	0	2	2	3	3	3	4	0	4	2	2	3	3	1	1	4	3	0	0	0	0	0	2	0	4	0	0	4	4	0	4	3	4	0	1	1	2	4	3	4	2	2	4	4	5	5
184	18	0	3	3	4	1	3	1	3	3	2	3	1	0	3	3	1	1	1	1	1	1	1	1	1	1	1	1	1	1	1	3	3	1	3	3	1	3	1	1	2	3	2	3	3	2	2	2	3
185	18	1	3	1	2	2	2	2	3	2	2	3	2	1	1	2	1	1	1	1	1	1	0	1	1	2	1	2	1	1	0	0	0	1	2	2	1	2	3	2	2	2	3	2	1	3	1	2	2
186	18	1	2	2	1	2	2	2	3	2	2	2	2	1	1	1	1	1	2	1	1	1	1	1	1	2	2	2	1	1	1	1	1	1	2	2	2	2	3	2	3	4	3	3	2	4	3	3	3
187	18	1	2	0	0	3	3	1	4	3	1	1	2	1	2	2	1	1	2	1	0	0	1	3	2	0	0	2	1	2	0	1	2	2	2	2	2	2	3	2	3	4	2	2	3	5	2	3	3
188	19	1	4	0	2	2	4	3	4	3	3	3	0	1	3	3	1	1	2	1	1	1	3	2	1	1	1	3	1	1	1	1	1	1	1	2	2	1	3	3	3	1	4	2	3	3	1	3	4
189	18	0	2	3	4	4	4	2	4	3	4	1	4	3	4	3	2	2	3	1	1	3	0	1	1	3	1	3	3	2	1	2	3	2	3	3	3	2	4	2	3	4	5	3	2	4	4	3	3
190	18	1	3	1	3	3	4	4	4	2	2	2	3	4	4	1	3	3	4	3	3	3	3	3	3	4	4	4	4	4	4	3	3	4	4	2	3	3	4	3	5	5	2	5	1	5	1	3	5
191	18	1	1	3	0	4	4	3	3	2	1	4	3	0	1	1	1	1	0	0	0	0	0	0	1	1	0	3	1	0	0	2	0	2	2	3	2	2	2	1	4	5	3	3	2	3	1	4	3
192	18	0	1	1	3	3	3	1	1	2	1	2	2	0	2	2	1	0	0	0	0	0	0	0	0	0	0	2	0	0	0	0	0	0	0	0	0	0	2	1	2	5	2	5	2	4	2	2	3
193	18	1	2	1	1	2	1	1	3	2	1	2	3	1	3	3	3	2	2	2	1	1	3	2	2	2	2	3	3	2	2	3	2	2	3	2	3	2	3	3	2	2	4	3	2	4	4	3	4
194	18	1	1	3	1	1	1	1	2	2	1	2	3	1	3	3	1	1	1	2	1	1	1	0	1	1	2	1	1	1	2	1	1	3	1	3	3	1	3	2	4	4	4	4	2	3	2	2	2
195	18	1	3	1	2	4	4	0	3	4	2	3	1	1	2	0	0	0	4	2	0	0	1	3	0	2	0	2	0	0	0	3	0	4	0	2	0	0	4	0	3	2	1	1	3	5	1	5	5
196	18	1	3	0	0	3	3	2	3	3	3	3	1	1	3	3	4	4	3	1	3	3	1	2	3	3	4	2	2	4	4	3	1	2	2	3	3	3	4	4	4	2	5	2	2	4	5	5	5
197	18	1	1	2	3	1	1	1	2	1	1	3	3	1	1	1	1	1	1	0	0	0	1	0	0	1	2	2	1	0	0	1	2	2	1	2	1	1	3	1	3	3	3	2	2	3	2	2	4
198	18	1	3	1	3	4	4	4	3	3	3	2	3	3	2	1	1	1	2	1	1	1	1	1	1	2	1	4	2	2	1	3	3	1	1	4	3	3	2	1	4	4	2	2	3	4	2	2	3
199	18	1	1	1	3	1	1	2	3	3	2	1	1	0	2	2	1	1	2	1	0	1	1	0	1	1	1	3	1	0	0	0	0	1	0	1	0	0	3	1	3	3	3	2	4	3	3	2	4
200	18	1	1	2	3	1	1	1	2	1	1	1	1	1	1	2	1	1	1	0	0	0	2	1	1	0	0	3	0	0	1	1	1	2	1	2	2	3	3	2	2	3	4	2	2	4	3	2	4
201	19	1	1	1	2	2	2	2	3	2	1	3	2	1	1	1	1	1	3	1	1	1	1	1	1	2	3	1	2	3	2	3	1	2	2	4	2	2	3	2	3	2	4	2	2	2	2	3	3
202	18	1	2	2	3	3	3	3	2	2	1	3	2	0	2	1	0	1	3	0	0	0	0	0	0	1	0	2	0	0	0	2	2	1	1	3	2	1	2	1	4	2	3	3	2	4	2	3	5
203	18	1	1	3	3	0	0	2	2	2	0	2	1	2	2	2	1	1	2	1	1	1	1	1	1	2	2	3	1	2	1	3	3	2	1	3	2	3	4	3	4	4	3	4	2	3	2	3	3
204	18	1	2	3	2	3	2	2	3	3	2	3	1	1	1	2	1	1	2	2	1	2	1	1	1	1	1	2	2	2	1	1	1	3	1	2	2	2	2	2	3	4	2	2	3	4	2	2	4
205	19	1	2	1	2	2	1	2	3	2	1	1	3	2	3	1	1	1	1	2	1	1	1	1	1	2	1	4	0	0	0	0	0	0	0	0	0	3	3	2	3	2	4	3	1	2	2	2	3
206	18	1	0	0	4	0	0	1	3	3	0	1	0	0	0	0	0	0	2	0	0	0	0	0	0	1	0	2	0	0	0	2	0	0	0	2	0	3	0	4	1	2	1	2	1	2	1	1	3
207	18	0	1	3	3	2	1	3	2	1	1	2	1	1	2	3	2	1	3	2	0	2	1	2	1	1	2	1	1	1	1	2	3	2	3	3	2	3	1	2	3	3	4	2	3	4	3	2	4
208	18	1	3	2	3	3	3	3	3	3	2	3	1	3	1	1	1	1	4	1	0	1	0	0	1	1	1	3	0	0	0	0	2	3	2	3	3	3	4	3	4	5	2	2	2	5	2	4	3
209	18	1	1	1	3	3	2	4	3	2	1	4	4	0	1	0	1	1	4	0	0	3	0	0	0	4	1	2	0	0	0	1	1	0	4	3	4	3	4	2	5	3	4	4	2	5	5	3	5
210	18	0	2	1	3	3	3	2	4	2	2	3	3	3	4	2	1	1	1	2	1	0	1	1	0	2	3	3	1	2	4	2	1	0	3	3	3	2	4	2	4	3	4	3	4	3	5	2	4
211	18	1	1	0	0	1	0	0	3	3	1	3	1	0	1	0	0	0	1	0	1	0	0	0	0	1	2	2	1	3	1	1	1	1	1	1	1	1	3	2	3	2	3	3	3	2	2	2	4
212	18	1	2	1	2	2	2	1	3	2	1	2	2	3	2	2	1	2	3	3	1	2	2	1	2	1	1	3	0	0	0	0	0	0	0	0	2	0	3	2	3	5	5	2	3	3	5	2	5
213	19	0	2	0	3	1	1	1	1	1	1	2	0	0	1	0	0	0	0	0	0	0	0	0	0	0	0	1	0	0	0	0	0	0	0	3	0	0	4	0	2	1	4	1	2	1	1	1	5
214	18	1	1	3	1	2	2	2	2	2	2	3	1	1	2	2	1	1	1	1	1	2	1	1	1	1	1	2	1	1	1	1	1	1	1	1	1	1	1	1	2	2	3	2	3	3	3	2	3
215	18	1	0	0	0	0	0	1	2	1	0	2	2	0	0	0	0	0	1	0	0	0	0	0	0	2	0	2	0	0	0	3	1	2	1	3	2	2	2	0	3	2	5	2	2	4	5	3	5
216	18	1	3	2	3	2	2	1	2	3	2	3	1	0	1	1	0	0	0	2	1	0	0	0	1	1	1	1	0	0	0	1	0	0	1	1	1	1	2	1	4	3	3	3	3	4	3	3	4
217	18	1	3	1	2	2	1	0	3	1	0	2	0	0	1	0	0	0	0	0	0	0	0	0	0	0	0	3	0	0	0	1	0	0	0	0	0	3	2	0	5	3	3	3	4	5	2	3	3
218	18	0	1	1	1	1	2	1	3	2	2	4	3	3	3	3	1	1	2	1	0	3	0	0	0	2	1	3	2	3	1	3	4	0	1	1	3	3	1	1	3	4	4	4	2	3	4	2	5
219	18	1	2	1	0	1	2	1	2	2	1	2	2	1	2	2	1	1	3	2	1	1	1	1	1	2	2	2	1	1	1	2	1	1	1	1	0	1	2	0	3	3	3	2	3	3	2	2	3
220	18	1	3	1	3	3	3	4	3	2	3	2	2	1	3	1	0	0	1	1	2	1	0	3	3	2	1	4	2	1	1	3	3	4	2	4	3	2	4	1	3	3	2	3	2	5	2	4	5
221	19	0	3	2	1	3	3	2	4	2	3	2	1	0	0	3	1	1	4	1	2	2	0	1	1	1	1	3	1	0	1	1	1	3	1	2	3	3	4	1	3	4	5	2	4	5	4	5	5
222	18	0	4	3	1	4	4	3	4	3	2	4	3	0	1	1	1	0	1	1	0	1	0	1	0	1	0	3	0	0	1	1	1	0	1	0	0	0	1	0	2	4	3	1	2	2	2	1	3
223	18	1	2	0	0	1	1	0	4	2	0	1	3	1	3	0	0	0	3	4	0	0	0	0	0	1	0	2	0	1	1	0	2	0	2	1	0	0	0	0	4	4	2	4	2	3	3	3	5
224	18	1	1	3	1	2	1	1	4	3	1	3	4	0	1	0	0	0	0	2	0	1	0	0	1	1	1	2	0	1	0	3	1	2	4	2	1	1	0	0	2	4	3	4	2	4	1	1	3
225	18	0	1	0	2	2	2	1	1	3	0	4	3	1	3	2	1	1	3	2	1	1	0	0	0	1	1	3	2	3	1	3	0	2	2	3	4	3	4	2	3	1	2	1	2	2	1	2	2
226	19	1	3	3	1	3	3	3	3	3	2	4	3	1	2	3	2	2	2	2	1	2	2	2	2	2	2	3	1	1	1	2	1	2	3	3	2	2	4	3	4	4	4	3	3	4	4	4	4
227	18	1	3	1	3	3	3	1	4	2	3	4	4	1	4	4	1	1	3	0	0	0	0	2	2	1	0	4	2	3	0	4	4	1	3	4	4	3	4	4	2	1	5	2	3	3	3	1	5
228	19	1	3	0	2	1	3	1	2	1	3	4	1	2	1	0	2	1	3	1	2	0	0	0	1	2	0	2	1	1	0	3	1	3	3	0	0	0	4	1	5	4	3	5	2	5	2	3	3
229	18	1	4	4	4	3	3	2	4	3	3	0	4	4	4	4	2	3	0	0	0	0	3	2	2	0	0	4	0	0	0	0	0	0	0	4	4	3	0	0	5	2	5	1	5	5	4	5	1
230	18	0	2	3	3	1	1	1	4	3	2	2	3	1	1	3	3	3	4	1	2	2	1	2	1	2	2	3	0	1	2	3	3	3	3	3	3	3	3	3	3	2	4	5	4	2	3	2	3
231	18	1	1	0	1	0	1	1	1	1	0	1	1	0	1	3	1	1	4	1	0	1	0	1	2	2	1	1	0	1	1	0	0	1	1	2	1	1	3	1	3	3	2	3	3	4	2	2	5
232	18	1	3	1	3	2	2	2	3	2	1	2	0	1	1	1	1	0	0	1	0	1	1	0	0	2	1	2	0	0	0	0	0	0	1	0	0	1	2	1	3	3	3	2	3	4	3	2	4
233	19	0	3	0	1	2	2	1	3	2	1	3	1	1	3	2	1	1	1	1	0	0	1	1	1	1	1	3	0	0	1	1	1	1	1	3	2	1	1	1	4	4	3	2	2	3	2	2	4
234	18	1	3	0	2	3	2	2	2	2	2	2	3	0	1	2	1	0	0	0	0	0	0	1	0	0	0	1	0	1	0	1	2	0	0	1	1	2	2	2	3	4	3	3	3	3	2	3	4
235	18	1	1	3	1	4	4	1	3	0	1	0	0	3	3	4	3	2	2	1	2	2	1	2	2	2	3	4	2	2	1	0	0	0	1	0	0	0	3	2	3	5	4	4	3	5	4	1	1
236	20	1	3	3	1	3	3	1	1	3	1	4	1	1	2	1	0	0	0	1	0	0	0	0	1	1	0	2	1	0	0	3	3	1	0	0	1	1	1	0	3	3	2	2	2	3	2	2	3
237	18	1	2	1	4	3	2	1	4	1	2	4	2	1	4	4	2	1	3	0	2	1	1	1	1	2	3	4	1	3	2	4	1	4	1	2	3	2	4	2	5	5	4	5	2	5	2	5	2
238	18	1	3	1	1	3	3	1	4	3	3	3	3	1	3	4	4	3	4	3	1	1	2	1	1	3	3	4	3	3	4	4	3	1	3	4	4	3	3	3	5	5	5	5	4	5	5	4	5
239	18	1	2	3	3	4	4	2	3	2	3	1	3	1	2	3	1	2	3	1	1	1	0	1	0	1	2	3	1	2	2	3	2	0	3	3	3	1	3	3	4	4	4	2	3	5	2	4	4
240	18	1	1	0	0	1	1	3	3	3	1	1	1	0	1	3	1	1	1	1	0	0	0	0	0	1	0	2	1	1	0	3	3	0	3	3	2	0	3	1	5	4	4	3	2	5	2	4	4
241	20	1	2	1	0	3	3	2	2	2	3	1	2	0	1	1	1	2	3	0	0	0	0	1	1	3	1	1	0	2	3	3	3	2	4	3	3	1	1	2	3	4	3	5	3	4	3	2	3
242	20	1	2	2	1	2	2	1	3	2	1	2	3	1	1	2	0	0	2	0	0	0	1	1	1	1	0	1	0	0	0	3	1	1	3	3	2	1	2	2	5	5	4	5	2	4	4	3	4
243	18	1	4	1	0	3	3	3	4	2	4	0	2	0	1	4	2	2	0	0	0	2	0	1	2	3	2	2	0	0	0	4	2	3	0	2	2	2	4	2	5	4	3	2	1	5	2	5	2
244	18	1	1	1	3	3	1	3	4	3	0	2	1	0	3	0	0	0	0	1	0	0	0	0	1	3	1	3	1	0	0	0	0	1	0	3	4	4	3	2	3	3	4	2	2	2	3	4	3
245	20	1	1	1	1	2	2	3	1	2	3	3	3	1	2	2	1	1	3	1	0	1	0	0	0	0	1	2	0	2	2	3	1	0	3	3	2	3	3	2	4	5	3	2	2	5	3	3	3
246	20	1	3	0	3	4	4	4	4	3	2	2	2	4	4	4	4	4	4	1	3	1	1	1	3	2	2	3	2	3	3	4	4	2	3	2	4	4	3	4	4	4	2	5	1	3	5	2	2
247	20	1	2	3	1	2	3	2	3	2	1	1	1	2	2	2	1	1	2	2	1	1	1	1	1	1	1	2	1	1	1	2	1	1	2	2	1	1	3	2	3	3	4	2	3	4	4	2	3
248	20	1	3	3	0	3	3	3	3	2	2	1	1	1	1	1	1	1	1	1	0	1	1	1	1	1	1	2	1	0	0	0	0	0	1	1	2	3	3	2	2	3	3	3	2	4	2	2	4
249	20	1	3	4	1	2	3	3	4	3	2	3	2	0	1	1	0	1	3	1	1	1	0	1	1	2	1	3	0	0	1	4	4	0	0	3	4	1	3	2	4	4	5	3	2	5	3	4	3
250	18	1	2	0	0	3	4	1	2	3	0	0	1	3	3	3	0	0	4	0	0	0	0	3	2	1	0	0	0	0	0	3	3	1	3	3	1	0	0	0	2	5	4	5	2	4	3	1	1
251	18	1	2	2	0	1	1	1	2	1	0	4	1	0	1	0	0	0	1	0	0	0	0	0	0	0	0	2	0	0	0	1	0	0	1	1	1	0	0	1	3	4	3	3	3	5	2	3	3
252	18	1	3	3	1	3	3	2	4	3	2	0	3	1	3	1	1	1	1	0	0	0	1	0	0	1	1	3	1	1	1	2	2	1	2	2	3	3	3	1	3	3	4	4	4	4	4	2	4
253	19	1	3	3	2	3	4	3	2	2	1	4	4	3	3	3	2	2	0	1	0	2	2	2	2	2	1	2	2	2	0	0	0	1	0	4	3	1	3	3	2	3	3	1	2	4	2	4	5
254	18	1	2	2	1	1	1	3	1	2	0	1	1	1	3	0	0	0	4	0	0	1	0	0	1	1	2	3	2	2	0	2	2	2	2	2	2	3	2	2	4	4	4	4	3	5	2	2	4
255	18	0	3	2	3	2	3	1	3	3	1	3	3	2	3	3	3	3	3	3	1	1	1	3	2	1	1	2	2	1	1	1	1	1	1	1	1	1	1	1	2	4	5	1	1	2	1	1	4
256	18	1	0	1	1	1	1	0	4	1	0	3	2	1	1	2	0	0	3	0	0	0	0	0	0	2	1	1	0	0	0	1	0	0	0	0	0	0	3	2	4	4	3	2	1	3	1	1	1
257	18	1	2	4	2	2	3	4	4	3	1	4	3	0	4	4	3	3	4	1	1	1	1	1	2	4	1	2	1	1	1	4	3	4	3	2	3	3	4	2	3	5	3	5	2	5	5	4	4
258	19	0	2	2	0	0	0	0	4	0	0	0	0	0	4	4	4	4	4	2	0	2	0	2	2	0	0	0	0	0	0	0	0	0	0	0	0	0	2	0	5	5	2	5	5	3	1	1	2
259	18	1	1	1	1	1	1	1	3	2	1	4	3	0	1	1	0	0	1	0	0	0	0	0	1	2	1	2	1	0	0	1	1	0	0	1	0	1	2	1	2	2	4	2	2	3	3	2	3
260	18	1	1	0	3	1	0	3	4	3	1	1	3	1	4	4	4	4	4	1	2	0	3	1	1	1	0	4	0	1	3	4	4	1	4	3	3	3	4	4	3	3	2	5	2	5	1	5	5
[truncated: 47 more columns]

## Sheet: Time2
No	age	sex	foc1-1	foc1-2	foc1-3	foc1-4	foc1-5	foc1-6	foc1-7	foc1-8	foc1-9	foc1-10	foc2-1	foc2-2	foc2-3	foc2-4	foc2-5	foc2-6	foc2-7	foc2-8	foc2-9	foc2-10	foc2-11	foc2-12	foc2-13	foc3-1	foc3-2	foc3-3	foc3-4	foc3-5	foc3-6	foc3-7	foc3-8	foc3-9	foc3-10	foc3-11	foc3-12	foc3-13	foc3-14	foc3-15	ecr-go-1	ecr-go-2	ecr-go-3	ecr-go-4	ecr-go-5	ecr-go-6	ecr-go-7	ecr-go-8	ecr-go-9
1	20	0	4	3	4	4	4	3	2	3	2	4	4	2	3	3	2	2	2	2	2	2	2	2	2	2	2	2	2	2	2	2	2	2	2	2	2	2	2	2	7	4	5	3	2	4	2	4	3
2	20	1	1	1	3	3	3	4	3	2	1	3	3	3	3	2	3	3	3	2	1	1	1	1	1	1	1	2	1	0	0	2	1	2	3	3	3	2	4	2	7	5	4	6	4	3	5	5	5
3	20	0	3	1	2	0	3	2	1	1	2	2	3	2	1	2	2	2	2	3	3	4	3	1	0	4	3	2	0	0	3	3	4	4	3	3	4	3	3	3	6	4	3	3	3	4	6	6	5
4	20	1	2	3	1	3	3	3	2	3	2	3	4	4	4	3	2	2	3	2	1	1	1	1	1	3	3	3	3	1	3	3	3	2	3	4	3	3	4	3	5	6	5	4	3	5	3	5	5
5	19	1	3	1	0	3	3	3	2	2	3	1	1	0	0	0	0	0	0	1	0	0	0	0	0	1	1	2	0	1	0	0	0	0	0	0	0	0	0	2	5	5	3	5	5	3	2	2	2
6	19	1	0	0	1	2	2	2	3	2	2	2	1	0	1	1	0	0	0	0	0	1	0	0	0	1	0	2	0	0	0	0	0	0	0	0	0	0	3	1	6	4	5	4	5	6	2	1	5
7	19	1	0	2	0	0	0	0	0	0	0	0	0	0	0	0	0	1	2	0	0	0	0	0	0	0	0	0	0	0	0	0	0	0	0	0	0	0	0	0
8	22	0	4	3	4	4	4	3	3	3	3	3	2	1	2	3	2	1	3	1	1	1	1	1	1	1	1	3	1	1	1	0	1	1	1	3	2	3	3	1	6	6	7	6	2	7	2	5	3
9	20	1	4	2	4	4	4	2	4	3	2	3	4	4	4	4	3	3	3	4	3	4	2	3	3	2	2	4	0	2	0	4	2	3	2	3	0	0	4	0	7	7	5	4	6	7	6	5	6
10	19	0	2	1	3	2	3	3	4	3	1	0	1	1	1	1	2	0	0	0	0	0	0	0	0	0	0	3	0	0	0	0	0	0	0	0	0	0	3	0	6	1	3	1	2	3	1	1	6
11	20	1	0	1	4	2	1	0	2	1	1	3	0	0	2	2	3	1	3	0	0	0	3	0	0	2	0	2	0	0	0	0	0	1	3	3	1	0	3	0	5	6	5	5	2	5	1	1	3
12	20	1	1	1	1	1	1	0	4	1	0	2	2	3	3	1	0	0	2	0	0	0	0	0	0	3	3	3	1	2	3	4	4	4	4	4	4	4	4	4	4	6	7	4	5	5	6	3	3
13	20	0	1	3	3	2	2	3	2	3	1	3	3	2	3	2	2	2	1	0	2	1	1	2	2	2	1	3	2	1	1	1	1	1	1	3	2	3	2	3	5	2	4	1	3	4	3	2	4
14	21	1	3	3	3	3	3	3	4	4	3	2	4	3	4	3	3	2	1	1	1	3	1	1	2	1	1	3	1	1	1	3	3	1	3	3	3	1	3	3	6	6	5	5	3	5	3	3	6
15	20	1	1	1	1	1	1	1	1	2	1	1
16	20	1	1	3	4	2	3	4	4	3	3	4	4	1	3	3	0	1	3	1	0	1	0	0	0	3	4	2	1	2	0	4	3	2	4	4	3	4	4	1	6	5	6	2	2	2	3	1	5
17	19		4	3	3	4	4	4	2	4	4	4	4	1	4	1	3	3	4	1	0	1	0	0	1	4	1	4	2	1	1	4	4	1	4	4	4	4	4	3	6	7		6	5	2	6	2	2
18	20	1	1	2	3	3	3	0	2	1	2	2	0	1	2	0	0	0	1	1	1	1	1	1	1	1	1	3	2	0	0	0	1	2	1	1	1	1	1	1	4	1		5	3	2	2	1	3
19	20	1	1	2	3	2	2	3	3	3	2	3	0	2	3	3	2	2	1	0	0	0	1	1	0	0	0	3	0	0	0	0	1	3	0	3	2	3	3	2	2	6	7	5	1	6	2	6	3
20	20	1	3	2	3	3	3	4	2	3	2	3	4	2	2	1	0	0	1	0	2	1	1	1	0	2	3	4	1	1	0	1	2	1	0	1	0	0	4	0	2	2	6	6	2	7	1	2	3
21	20	0	3	1	1	1	1	1	3	3	3	2	1	1	1	1	0	0	1	1	0	1	1	0	0	1	2	1	0	1	0	0	3	1	1	3	3	1	3	0	5	3	6	3	5	5	2	2	5
22	19	0	3	2	4	3	3	3	3	3	1	4	3	2	0	0	0	0	0	0	0	0	0	0	0	0	0	0	0	0	0	0	0	0	0	0	0	0	3	0	5	5	6	7	5	5	6	6	7
23	19	1	1	1	0	2	2	3	4	1	2	2	1	0	0	1	0	0	1	1	0	1	0	0	0	0	0	2	0	0	0	1	1	0	0	0	1	0	2	1	5	3	6	3	1	1	1	1	3
24	19	1	0	1	3	1	1	1	2	0	0	0	0	0	0	0	0	0	1	0	0	0	0	0	0	2	1	4	1	2	1	3	1	0	3	3	3	2	4	0	6	6	5	5	4	2	3	3	5
25	19	0	3	3	4	3	3	3	4	1	3	4	3	1	4	1	1	1	1	1	0	1	1	0	0	1	0	1	1	1	1	1	1	1	1	1	1	3	3	1	6	3	7	2	3	3	2	2	5
26	19	1	3	2	4	3	3	2	3	2	2	1	3	2	3	3	2	2	2	1	0	1	1	1	1	2	2	2	0	1	0	2	2	3	2	3	2	1	4	4	7	7	6	7	3	4	4		6
27	20	1	3	3	3	3	3	3	3	3	2	3	3	2	3	3	2	2	2	3	2	2	2	2	3	3	3	2	2	2	3	3	3	2	3	3	3	3	3	3	6	6	4	5	5	5	4	5	6
28	20	0	3	2	3	3	3	3	2	3	1	3	1	3	3	1	1	3	1	1	1	1	1	1	1	3	3	3	2	1	1	4	4	1	4	4	3	3	4	4	7	6	6	7	5	7	6	7	7
29	20	0	4	3	4	4	3	0	4	3	1	3	3	2	4	4	2	1	3	1	1	0	1	0	0	1	0	2	0	0	0	1	0	1	1	1	1	0	4	1	6	6	6	6	2	5	2	5	5
30	20	1	2	1	3	1	1	3	4	2	1	2	2	3	3	2	1	0	4	1	0	1	0	2	2	3	4	2	0	3	1	0	2	0	1	4	2	1	0	4	7	7	6	6	3	7	2	3	6
31	20	1	1	3	2	1	2	2	3	2	2	2	1	1	2	1	1	1	2	1	0	2	0	0	0	2	1	2	0	0	1	0	1	1	2	2	2	2	2	2	5	5	6	4	3	4	3	5	3
32	19	1	1	0	0	0	0	0	3	2	0	0	3	0	1	0	0	0	0	0	0	0	0	2	2	0	0	2	0	0	0	3	0	0	0	0	0	0	4	0	1	4	7	3	1	2	1	5	1
33	19	1	0	4	1	3	3	3	4	3	1	2	4	0	0	1	0	0	0	0	0	0	0	0	0	0	0	1	0	0	0	0	0	0	0	0	0	3	3	0	7	2	6	2	1	1	1	1	2
34	20	1	1	2	0	1	1	1	2	1	1	3	0	0	1	0	0	0	0	0	0	1	0	0	0	0	0	1	0	0	0	0	0	0	0	0	0	0	1	0	3	2	7	2	1	2	1	2	2
35	20	1	3	1	3	4	3	4	4	3	1	3	3	1	3	3	3	1	4	1	0	1	1	0	0	1	1	3	0	0	1	3	3	0	3	4	4	3	3	1	2	5	7	3	2	5	2	5	1
36	20	1	1	1	3	1	1	1	2	1	1	3	1	1	2	1	1	1	1	1	0	1	0	0	1	3	1	2	1	1	1	1	1	3	1	3	1	1	3	1	3	3	5	5	3	5	3	4	3
37	20	1	2	1	2	1	1	1	2	3	1	1	1	1	1	1	0	0	0	1	0	0	0	0	0	1	0	1	1	0	0	0	0	1	0	1	0	0	0	0	2	2	5	2	2	2	2	2	2
38	19	1	2	1	2	2	3	1	2	2	2	3	2	1	3	3	1	1	2	1	1	1	1	1	1	2	1	2	1	1	1	1	3	2	2	2	1	1	3	1	5	5	5	5	3	3	3	4	5
39	19	1	0	0	1	1	1	1	1	1	1	3	3	1	3	1	0	0	0	0	0	0	0	0	0	0	0	0	0	0	0	0	0	0	0	0	0	0	0	0	2	2	7	1	1	1	1	1	1
40	21	0	3	4	4	3	3	3	4	3	2	4	3	3	2	2	1	0	2	2	1	1	1	1	0	3	3	4	2	3	1	2	1	3	2	3	3	1	4	2	7	5	7	2	4	5	4	5	6
41	22	1	1	1	1	2	2	2	1	2	1	1	2	3	2	2	2	2	2	1	2	2	2	2	2	2	2	2	2	2	2	2	2	2	2	2	2	2	2	2	3	4	5	4	4	4	4	4	5
42	21	1	1	2	0	3	3	3	3	3	3	1	2	1	2	2	1	1	0	0	0	1	0	0	0	0	2	2	1	1	1	1	1	1	1	1	1	1	1	1	6	4	5	3	3	3	3	2	3
43	20	0	4	2	4	3	4	2	4	4	0	2	3	0	2	2	0	0	0	2	1	0	0	0	1	2	1	2	2	4	3	4	2	2	2	2	2	3	2	2	4	4	7	4	3	3	3	3	1
44	20	0	3	2	3	3	3	3	3	2	3	1	3	1	3	3	1	1	2	3	2	3	1	2	1	2	3	2	1	2	3	3	2	3	2	3	3	2	1	1	3	4	5	6	5	5	5	3	3
45	20	0	3	1	3	2	3	1	4	3	2	3	3	2	3	3	2	1	2	2	1	0	1	1	1	1	2	3	1	1	1	2	1	2	3	2	2	1	2	1	6	5	6	5	2	5	1	3	2
46	69	0	3	3	3	3	3	1	4	1	0	3	3	1	4	1	0	0	1	0	0	0	0	1	1	0	0	3	0	0	0		3	1	4	4	3	0	4	0	7	2	7	1	1	6	1	2	7
47	21	0	0	0	0	2	1	1	3	1	2	3	1	0	0	1	1	2	3	0	0	1	1	0	0	1	0	2	0	0	0	1	2	0	0	0	0	2	3	0	6	2	5	4	3	2	3	5	4
48	20	1	3	3	3	3	3	2	2	3	1	3	3	1	3	2	2	1	3	2	1	1	1	1	1	1	1	3	1	1	1	3	2	2	3	4	3	2	3	2	3	6	4	5	3	4	2	4	5
49	20	1	3	2	3	3	3	3	4	2	3	3	3	1	1	2	1	0	3	2	1	1	0	0	2	2	0	3	0	0	0	0	0	0	0	3	2	2	3	2	6	5	5	3	3	5	4	3	5
50	20	1	1	1	1	1	1	1	3	2	1	1	3	1	1	1	1	1	1	1	1	1	1	1	1	1	1	1	1	1	1	3	2	1	1	2	1	1	4	1	5	3	6	3	2	3	2	2	2
51	20	1	1	2	2	1	3	2	2	3	3	3	3	2	2	2	2	3	2	2	2	1	2	3	1	2	1	3	1	1	1	2	2	2	3	3	3	3	3	3	6	5	4	4	3	5	3	5	6
52	20	1	3	1	1	3	3	2	3	3	0	3	3	1	3	3	1	1	4	2	0	0	0	1	1	1	0	2	0	0	0	4	3	1	3	3	2	1	1	3	6	5	7	5	3	3	1	1	7
53	21	1	0	2	3	3	1	0	2	0	0	4	3	1	1	0	0	0	0	0	0	0	0	0	0	2	0	2	0	0	0	3	0	2	0	4	0	0	4	0	5	2	7	5	1	5	3	1	1
54	19	1	1	2	2	3	3	2	3	1	2	1	2	2	2	2	3	2	2	1	2	1	2	2	2	2	1	3	2	1	1	2	2	2	2	3	2	2	3	2	5	4	4	5	3	4	3	3	4
55	20	1	3	3	4	3	3	2	3	3	3	2	3	1	2	2	2	1	1	2	1	1	1	1	1	2	2	2	0	0	0	0	1	2	1	1	1	0	3	1	6	3	5	3	2	5	2	1	3
56	20	1	3	2	3	3	3	4	4	3	3	3	2	2	1	3	3	3	2	1	2	3	2	2	2	2	2	3	2	3	1	2	2	1	1	1	1	1	1	1	2	4	4	4	4	4	3	4	3
57	20	1	2	2	2	3	3	2	3	2	3	3	2	2	2	3	3	3	2	3	2	3	3	3	2	3	2	4	2	3	2	2	3	3	3	3	3	2	4	3	5	5	6	7	3	5	2	5	5
58	20	1	1	2	1	3	3	2	2	1	0	2	1	2	3	2	1	1	4	0	0	1	0	1	1	2	0	3	0	0	0	1	2	1	2	3	2	0	3	2	6	5	6	5	4	6	5	5	5
59	19	1	3	4	3	3	3	3	2	3	3	3	1	1	2	2	2	2	3	2	2	1	1	1	1	1	1	3	1	1	3	1	2	1	2	3	2	3	3	2	5	3	5	3	3	6	5	5	4
60	19	1	1	2	2	3	3	1	2	1	1	1	1	2	3	1	1	2	3	1	0	1	0	0	1	2	1	3	1	1	1	1	1	1	1	3	1	1	4	2	6	5	5	5	4	5	4	3	5
61	19	1	2	0	1	1	1	1	3	1	1	0	1	2	3	1	1	1	2	1	1	2	1	2	2	2	1	2	1	1	1	1	1	1	1	3	1	1	3	1	6	5	4	3	5	5	5	5	5
62	20	1	1	2	2	2	3	1	2	3	1	2	3	2	3	2	1	1	1	0	0	1	0	0	0	1	0	2	0	0	0	0	0	0	0	0	0	0	0	0	3	5	4	4	4	5	2	5	4
63	20	0	3	3	3	3	3	4	2	1	3	2	3	3	1	1	1	0	1	3	1	0	1	1	3	3	3	3	0	0	0	1	1	3	3	3	1	3	3	3	6	6	4	5	5	6	3	5	5
64	20	0	3	1	3	3	3	1	3	3	3	3	2	1	3	1	1	1	1	1	1	1	1	1	1	1	2	1	1	3	1	1	1	1	1	3	1	1	1	1	5	6	6	6	6	6	3	6	6
65	20	0	3	1	2	3	3	1	3	3	1	3	0	1	1	1	1	1	1	1	0	0	1	2	2	1	1	3	0	1	1	2	1	1	1	3	3	1	3	2	6	2	5	5	2	2	5	2	2
66	20	0	1	0	2	3	3	2	4	3	2	3	1	1	2	1	0	0	1	2	1	1	2	1	1	0	0	3	0	0	0	0	0	1	0	0	0	0	2	0	6	2	4	2	4	1	1	1	1
67	20	1	3	3	3	3	3	3	3	3	3	3	3	1	1	2	1	1	2	1	1	1	1	2	2	1	2	3	1	1	1	2	2	1	1	2	2	2	2	2	6	3	5	5	4	4	3	5	4
68	20	1	1	1	4	3	3	3	3	3	3	1	1	3	4	3	1	1	3	2	0	1	1	1	1	1	1	1	1	0	0	0	0	0	0	3	1	0	0	0	2	6	5	5	1	2	1	6	1
69	20	1	4	0	4	4	4	0	4	4	0	4	0	0	4	4	0	0	0	0	0	0	0	4	4	0	0	4	0	0	0	0	0	0	0	0	0	0	4	0	7	1	7	1	7	7	7	1	7
70	20	1	1	3	3	3	3	3	4	2	1	3	4	3	4	3	2	1	2	1	0	3	0	4	4	2	1	2	0	0	0	2	2	0	1	4	3	3	1	2	6	5	4	4	7	4	6	5	6
71	20	0	2	1	4	1	1	3	3	3	1	3	0	0	2	1	1	1	0	0	0	0	0	0	0	2	1	3	1	1	1	0	0	0	0	0	0	2	1	0	5	2	6	5	2	2	2	1	3
72	20	0	3	3	4	3	3	3	3	3	3	3	3	3	3	3	2	2	2	2	1	1	2	0	0	3	3	0	1	3	3	3	3	3	3	3	3	3	4	2
73	19	1	0	3	2	2	2	3	2	1	2	3	3	4	3	1	2	2	1	0	1	3	3	3	3	3	1	3	2	1	2	3	3	3	3	3	2	3	3	2	6	3	4	2	2	2	5	2	5
74	20	1	3	2	3	4	4	3	2	3	4	3	1	4	4	4	3	2	4	4	2	1	3	3	2	3	2	4	1	1	2	0	0	1	0	1	1	0	4	2	7	7	6	7	5	7	4	7	7
75	19	1	3	1	1	3	3	3	3	3	2	2	2	1	2	2	2	2	3	2	1	2	2	2	2	1	1	2	2	1	2	2	2	2	2	3	2	3	3	3	5	5	5	4	4	4	5	5	5
76	20	1	2	1	4	2	3	3	3	3	3	3	1	3	3	3	2	2	3	1	1	1	3	1	1	3	3	4	2	1	2	3	3	2	3	4	3	2	3	3	3	6	6	5	3	6	2	6	3
77	20	1	3	2	4	4	4	3	4	2	3	3	1	3	3	4	3	3	4	0	1	3	1	1	2	3	0	3	1	0	0	3	1	4	1	1	2	3	4	0	7	6	2	6	2	6	3	3	6
78	19	1	3	2	2	2	3	2	2	2	1	2	3	1	2	1	1	1	1	1	1	1	1	1	1	1	1	2	0	0	0	1	1	1	2	2	2	2	3	1	5	5	5	5	3	3	3	4	3
79	21	0	2	3	2	2	3	3	2	3	3	3	4	3	3	4	2	2	3	2	2	1	2	2	2	1	1	2	2	1	1	1	1	2	1	1	2	0	2	1	6	5	7	5	2	3	4	5	5
80	20	0	4	0	4	4	4	0	4	4	0	4	4	4	4	4	4	4	4	4	4	0	4	4	4	0	4	4	4	4	4	0	0	0	0	4	4	4	4	4	7	4	7	7	7	7	1	1	1
81	19	1	3	2	2	3	3	1	4	3	1	1	1	1	3	2	1	1	3	2	0	1	0	0	0	0	0	0	0	0	0	2	0	0	0	0	2	1	3	1	6	5	5	5	2	2	2	5	6
82	22	0	3	0	3	3	3	2	2	3	0	3	3	0	0	0	0	0	1	0	0	0	0	1	1	0	0	2	0	0	0	0	0	0	0	0	0	0	3	0	6	2	6	1	3	4	1	4	6
83	19	1	3	1	2	3	3	4	4	2	3	3	4	1	3	3	4	3	4	1	0	0	0	3	3	3	1	4	1	3	3	4	4	0	4	4	4	4	3	4	6	7	4	7	2	2	1	7	6
84	20	1	1	2	3	2	2	2	3	1	1	2	1	2	2	1	2	2	2	1	1	2	2	2	2	2	2	2	2	1	1	1	1	1	2	3	3	2	2	2	5	2	5	2	4	3	4	1	5
85	20	1	2	2	2	3	3	1	4	2	1	3	2	1	2	1	1	1	1	1	1	2	1	2	2	2	1	2	2	3	1	3	3	3	3	2	1	3	3	2	5	3	6	6	4	5	4	5	3
86	20	1	3	3	3	3	4	2	2	2	3	2	3	4	3	2	3	3	1	0	1	1	2	2	2	3	3	4	2	3	0	3	3	2	4	3	1	1	4	2	6	5	3	4	2	3	5	1	4
87	20	1	3	3	2	2	2	1	4	3	1	4	3	2	3	3	1	2	3	2	0	0	0	2	0	0	3	4	1	1	0	2	0	0	2	3	2	4	4	3	5	6	5	7	3	5	5	7	6
88	19	0	4	0	4	4	4	4	4	4	0	4	4	3	4	4	4	4	4	0	4	0	2	4	4	4	4	4	0	3	3	4	4	4	4	3	4	0	4	4	7	7	1	7	7	2	7	7	7
89	19	1	2	1	1	2	2	2	3	3	1	1	2	1	1	1	0	0	0	0	0	0	0	0	0	0	0	1	0	0	0	0	0	0	0	1	0	0	1	0	5	3	6	4	3	3	2	2	3
90	20	1	3	2	2	3	2	3	2	3	2	4	1	2	4	3	2	2	2	2	1	3	2	2	2	1	2	2	1	1	1	3	3	2	3	2	2	2	3	3	7	4	5	5	5	4	4	4	6
91	20	1	1	0	0	0	0	0	0	2	0	1	1	0	2	0	0	0	4	0	0	0	0	0	0	0	4	2	0	0	4	4	4	0	0	4	4	4	0	4	2	7	7	7	1	6	1	7	3
92	19	0	1	3	2	4	4	4	3	3	4	3	1	3	4	3	1	1	3	3	1	2	1	1	1	1	1	2	1	1	1	1	1	1	1	1	1	1	2	1	6	5	5	4	5	3	4	3	6
93	19	1	4	3	4	4	4	4	2	4	4	2	3	3	4	3	3	3	3	3	0	0	1	1	2	3	2	4	2	3	1	4	3	2	4	4	4	4	3	3	7	5	4	5	6	3	2	5	7
94	21	0	3	3	1	3	4	3	2	4	4	1	3	2	3	4	3	4	3	1	3	3	1	3	4	1	4	2	3	4	4	3	3	4	4	3	4	4	3	4	7	6	7	5	6	6	6	6	6
95	19	0	4	4	3	4	4	3	3	4	4	3	3	2								1	2	1	1												2	3	3	3	5	5	4	5	4	5	2	6	2
96	20	1	3	3	4	3	3	2	2	3	1	3	3	3	3	3	1	1	1	1	1	1	1	1	1	1	1	3	2	1	1	3	3	2	2	3	2	1	3	3	2	5	6	5	4	4	3	5	5
97	21	1	2	3	4	3	3	4	3	2	2	3	3	3	3	2	2	2	3	3	2	2	2	2	2	2	3	4	1	2	2	4	1	1	1	3	4	1	4	1	3	6	6	6	4	6	6	6	4
98	20	1	1	1	4	1	1	1	4	2	2	4	3	1	1	1	1	1	1	1	1	1	1	4	4	1	2	1	1	1	1	1	1	1	1	1	1	1	3	1	7	1	4	1	1	5	1	6	1
99	19	1	2	3	3	3	3	2	3	2	3	2	3	2	3	2	2	3	2	2	2	2	2	2	2	2	2	3	2	2	2	2	2	2	2	3	3	3	2	2	3	6	5	5	5	5	4	6	5
100	22	0	2	2	0	0	0	0	2	3	2	3	3	2	3	0	1	1	0	0	0	2	2	0	2	0	0	2	0	0	0	0	0	0	0	2	1	1	3	1	3	4	5	3	1	1	4	1	1
101	20	1	1	2	3	4	3	3	4	2	1	4	3	3	3	4	1	1	3	1	0	0	0	0	0	3	2	4	0	1	0	0	0	2	1	0	1	1	4	1	7	7	6	5	1	4	1	6	5
102	20	1	3	1	1	3	3	3	4	3	1	3	3	1	3	3	1	1	2	1	0	1	0	0	0	0	0	1	0	0	0	2	1	0	1	3	3	2	3	1	3	2	6	3	3	3	5	2	5
103	20	1	3	1	3	3	3	4	3	2	2	3	2	1	3	2	1	1	4	2	1	1	1	1	3	1	2	4	1	1	1	3	1	1	3	4	2	1	4	2	6	6	6	6	4	6	4	7	5
104	20	1	1	1	1	2	2	2	2	1	1	3	3	1	2	3	1	1	2	0	0	0	0	0	0	1	1	2	1	0	0	1	0	0	2	2	1	1	3	0	3	6	6	6	2	2	2	6	3
105	20	1	2	3	4	4	4	2	3	2	3	3	0	0	1	1	0	2	1	2	0	1	1	0	1	2	1	0	1	1	2	1	0	1	0	2	2	1	1	2	3	2	3	3	3	3	2	4	3
106	19	1	3	2	1	3	3	3	4	3	2	4	4	1	4	3	3	3	3	2	0	1	1	2	2	3	0	2	0	0	0	3	3	2	3	4	2	4	3	3	6	6	7	6	1	5	1	6	6
107	19	1	3	3	3	3	3	1	3	3	2	3	1	1	3	2	1	1	1	1	1	1	1	1	1	1	1	3	1	1	1	2	1	2	1	2	1	2	3	2	7	2	7	5	1	1	1	4	7
108	21	1	1	1	0	2	2	3	3	3	1	3	3	2	3	1	0	0	0	0	0	0	0	1	0	0	0	2	0	0	0	0	1	1	1	2	0	2	4	0	5	1	7	4	2	2	2	1	5
109	19	0	3	2	3	3	3	3	4	1	0	2	1	2	2	1	2	2	2	1	1	3	3	2	3	1	0	2	0	0	2	3	0	2	2	4	2	2	4	1	5	2	5	3	4	5	4	2	3
110	19	0	1	1	0	2	3	1	2	0	1	4	1	0	3	1	0	0	3	1	0	0	0	0	1	3	3	3	0	1	0	4		1	3	4	3	3	3	3	6	7	7	7	4	5	2	7	6
111	19	0	2	4	4	3	3	3	3	4	3	4	4	1	2	2	1	2	3	1	1	1	1	2	1	2	2	4	0	3	1	3	1	0	3	4	4	3	4	3	5	3	4	5	3	3	4	2	4
112	18	1	3	3	0	4	4	3	3	4	2	4	2	4	3	0	0	0	1	1	0	0	0	0	0	1	1	1	0	0	0	2	3	0	3	3	2	3	4	1	6	6	7	3	2	5	2	1	2
113	18	1	4	2	4	4	4	3	3	3	4	3	3	2	3	3	3	2	2	2	2	1	0	2	1	2	2	3	2	4	4	3	4	3	3	4	4	4	4	4	3	6	7	6	2	5	5	6	6
114	18	1	2	1	1	1	1	1	3	1	1	1	1	1	2	1	1	1	1	1	2	1	1	1	1	1	1	1	1	1	2	2	3	1	3	3	1	1	3	3	5	6	6	6	2	4	2	3	2
115	18	1	0	4	4	0	0	4	0	0	0	4	3	1	2	3	0	0	4	0	0	0	0	0	0	1	0	3	0	0	0	0	0	0	0	0	0	0	0	0	7	6	7	5	5	2	1	2	7
116	18	1	3	3	1	3	3	2	1	3	3	3	3	0	2	3	1	1	3	3	1	2	0	2	2	1	1	2	0	0	0	0	0	0	0	3	0	0	4	0	5	6	7	4	6	6	6	6	1
117	18	1	1	3	4	1	1	2	3	3	0	3	3	0	3	4	4	4	4	1	1	2	1	3	1	3	1	4	1	3	1	3	1	1	1	1	1	1	3	1	6	7	7	7	6	7	5	7	7
118	18	1	0	0	4	3	3	1	4	0	0	3	4	4	4	4	3	3	1	1	0	0	0	2	2	0	0	4	0	0	0	2	3	1	3	3	3	1	4	1	2	2	2	2	1	6	1	1	7
119	19	0	3	3	4	4	4	3	4	3	4	3	2	2	0	3	2	0	3	0	2	3	2	3	2	0	0	4	0	1	0	1	3	3	3	3	2	3	3	3	4	5	6,7	6	5	6	4	4	4
120	18	1	2	1	1	2	2	1	3	1	1	1	3	1	3	3	3	2	2	1	2	1	1	1	1	2	3	3	2	2	2	2	1	2	1	1	1	2	4	2	5	4	3	5	3	4	4	4	5
121	19		1	2	2	2	1	1	2	2	1	3	3	3	3	2	3	2	3	2	2	3	2	3	2	3	2	3	2	2	2	3	2	3	2	2	3	2,3	2	2	6	4	5	3	6	4	3	3	6
122	18	0	1	2	4	2	2	1	4	1	0	3	0	0	0	3	0	0	0	0	0	0	0	0	0	0	0	2	0	0	0	0	0	0	0	2	2	0	4	0	1	6	7	4	5	5	5	5	1
123	18	1	2	0	2	3	3	2	3	2	2	3	3	3	3	3	4	4	3	1	3	3	1	2	3	3	3	4	1	2	2	0	2	1	1	3	1	1	4	3	6	6	4	4	6	3	3	3	6
124	18	1	2	2	2	3	3	2	3	2	3	3	2	1	2	3	1	2	1	0	0	1	1	1	1	1	0	2	0	0	0	0	0	2	1	3	1	2	3	1	5	2	5	4	2	4	5	2	4
125	18	1	3	2	2	2	2	0	2	2	1	1	1	2	1	2	1	1	1	2	1	1	0	0	0	1	0	2	0	0	0	1	0	0	0	1	0	0	3	1	6	6	5	6	5	6	4	5	3
126	18	1	2	1	1	1	1	1	2	2	1	3	2	0	1	2	1	1	3	1	0	2	0	0	0	1	0	1	0	0	0	1	1	0	1	2	2	1	3	1	3	6	7	5	2	5	2	4	2
127	18	0	1	2	0	1	2	2	1	1	0	1	0	0	1	3	1	1	2	1	0	1	0	1	0	2	1	0	0	0	0	1	1	0	1	3	1	1	1	2	6	5	4	3	5	4	4	3	5
128	19	0	0	0	1	0	0	0	1	1	0	1	0	0	0	0	0	0	0	0	0	0	0	0	0	0	0	1	0	0	0	0	0	0	0	1	0	0	1	0	1	1	7	2	1	2	1	1	1
129	18	1	1	2	1	1	1	2	1	1	1	1	1	1	1	2	1	1	1	1	1	1	2	1	1	0	0	0	0	0	0	0	0	0	0	0	0	0	0	0	4	5	6	4	2	2	2	3	2
130	18	1	1	1	3	1	1	1	3	2	1	2	1	1	1	2	1	1	1	1	1	1	1	1	1	3	1	4	1	1	1	1	1	1	1	1	1	1	1	1	4	2	6	3	2	2	2	2	4
131	18	1	1	1	2	2	2	1	4	2	1	2	3	2	3	3	3	2	2	2	2	1	1	1	1	2	3	4	2	1	2	2	3	2	3	4	4	4	4	3	6	5	5	4	3	4	3	5	5
132	18	1	1	1	0	1	1	2	3	1	1	3	3	3	3	3	2	2	4	1	1	1	1	1	1	1	2	3	1	1	1	1	1	2	1	3	3	2	1	1	6	6	6	7	5	3	2	2	7
133	18	0	3	3	3	3	3	3	3	3	3	3	0	0	3	4	2	2	1	1	1	1	0	3	3	1	1	3	2	3	2	1	2	2	2	3	2	2	3	3	7	7	5	4	7	6	4	6	7
134	18	0	2	2	4	2	1	1	1	1	0	0	0	0	3	4	2	2	1	1	1	1	0	0	0	1	1	1	1	1	1	0	0	0	0	0	0	0	3	0	6	7	7	3	2	7	1	1	6
135	20	0	4	2	4	4	4	4	4	4	4	4	2	2	2	3	2	3	2	2	2	3	2	2	2	2	2	4	2	2	2	2	2	2	2	2	2	2	2	2	7	4	5	4	4	2	4	3	6
136	18	1	3	1	2	3	3	4	4	3	1	3	3	2	3	4	4	4	2	2	3	1	1	1	1	2	2	4	3	3	2	4	3	3	3	3	2	2	4	2	2	5	4	5	3	5	3	5	5
137	18	1	2	1	2	2	1	0	2	2	2	3	1	0	0	1	1	1	1	1	1	1	1	1	1	2	2	2	1	1	1	2	2	2	3	3	2	2	3	2	5	6	7	3	4	4	1	2	3
138	18	1	0	1	2	2	1	0	3	2	1	3	2	1	2	0	0	0	0	1	0	0	0	0	0	0	0	2	0	0	0	0	0	0	0	3	3	3	2	0	6	1	7	2	2	1	1	1	1
139	18	1	2	1	2	3	3	4	4	3	2	2	3	2	2	1	0	0	3	1	0	0	0	0	0	2	2	3	2	2	2	3	1	0	1	2	1	1	4	2	6	7	7	7	4	2	1	6	5
140	18	1	1	3	1	1	1	0	3	1	0	3	2	0	1	1	0	0	1	0	0	0	0	0	0	1	1	2	0	1	0	3	3	2	3	3	2	1	2	3	6	6	7	3	1	1	1	1	3
141	18	1	1	1	1	1	1	1	1	1	1	0	1	1	1	3	1	1	3	1	1	1	1	1	1	1	1	1	1	1	1	1	1	1	1	1	1	1	3	1	5	5	6	3	4	3	3	4	4
142	18	1	1	2	4	1	2	2	1	2	2	4	1	1	3	3	1	3	4	2	1	0	0	0	0	1	2	4	2	2	2	0	3	0	2	1	2	3	4	2	7	6	4	4	5	5	4	4	4
143	18	1	2	1	1	2	2	1	3	1	1	3	2	0	2	1	1	1	2	3	1	1	0	1	1	1	0	1	0	2	0	0	1	1	2	2	2	2	2	2	3	4	7	4	4	3	2	3	3
144	18	1	0	1	2	0	0	0	3	0	0	1	1	0	1	0	0	0	1	0	0	0	0	0	0	1	0	0	0	0	0	1	0	3	3	1	1	0	4	0	2	6	7	5	4	5	6	5	1
145	18	1	2	1	4		2	1	3	2	1	3	2	1	2	2	1	1	2	1	1	1	1	1	1	1	1	2	1	1	1	1	1	1	1	2	1	2	2	1	6	5	7	5	3	5	3	4	6
146	19	1	1	1	3	2	2	2	2	1	2	2	3	1	3	2	2	2	2	1	1	1	3	2	2	1	1	2	1	2	1	3	2	2	2	3	2	1	3	3	7	5	4	5	2	2	2	5	5
147	18	1	0	0	0	0	0	0	3	0	0	2	0	0	0	0	0	0	2	0	0	1	0	0	0	1	0	2	0	0	0	3	1	1	2	2	1	1	2	1	6	4	6	3	3	3	3	3	4
148	18	1	2	4	4	4	4	1	2	2	2	3	3	2	3	2	2	2	1	1	1	3	1	0	0	2	3	3	3	2	2	3	1	1	2	2	4	4	4	2	6	5	6	4	5	4	7	4	4
149	18	1	3	3	3	3	3	2	2	3	2	3	3	2	3	3	1	1	3	2	1	1	1	2	2	1	2	3	1	2	2	2	2	3		2	2	1	4	2	6	6	6	6	4	6	3	6	6
150	18	1	1	1	2	1	1	1	1	2	1	3	2	1	2	1	2	1	1	0	1	2	1	1	1	1	1	2	0	0	0	0	1	1	1	1	1	1	1	0	3	2	5	2	1	3	1	1	1
151	18	1	3	1	1	2	2	0	2	1	0	2	1	0	1	0	0	0	0	0	0	0	0	0	0	0	0	1	0	0	0	0	0	0	0	2	1	1	3	1	2	1	7	2	1	4	2	1	1
152	19	0	1	1	1	2	2	2	3	1	1	2	2	1	1	1	0	0	0	0	0	0	1	0	0	1	0	2	1	1	0	0	2	1	2	2	1	0	1	1	6	4	6	4	2	2	1	4	2
153	18	1	3	1	3	0	2	3	2	2	1	3	1	1	2	2	1	0	2	0	0	0	2	2	2	2	2	3	1	2	0	2	2	0	3	3	1	1	3	2	7	7	7	6	3	2	4	5	7
154	18	0	2	3	2	1	1	1	3	3	1	2	2	1	2	3	3	2	2	1	1	1	1	1	1	2	2	3	1	1	1	1	3	1	1	1	3	2	1	3	5	6	6	6	3	4	2	6	2
155	18	1	3	3	1	2	2	1	4	2	2	3	3	0	3	3	2	2	3	1	1	1	1	2	1	2	1	4	0	0	3	3	4	2	3	3	3	1	3	2	6	4	5	3	3	5	2	4	7
156	18	1	1	1	2	2	1	1	4	3	2	4	4	1	3	3	1	1	3	0	0	0	0	0	0	1	0	4	1	0	0	3	3	0	1	0	0	0	2	0	4	2	7	3	2	2	1	1	2
157	18	1	1	1	2	0	1	0	4	3	0	3	1	0	1	0	0	0	2	0	0	0	0	0	0	1	0	2	0	0	0	2	0	1	0	2	0	0	4	0	3	2	7	2	2	5	1	5	2
158	19	1	3	1	1	1	1	1	3	2	1	2	2	1	1	1	1	1	2	1	1	1	1	1	1	2	2	2	1	1	1	1	1	2	2	2	2	2	3	1	5	3	6	2	2	3	2	2	5
159	19	0	2	3	0	2	2	3	4	3	2	3	3	1	3		4	3	3	2	0	2	0	0	0	1	1	2	0	0	1	3	0	0	3	1	3	3	4	3	2	6	7	3	1	6	3	6	3
160	18	1	2	1	3	2	2	2	2	3	2	3	1	1	2	1	1	1	0	1	0	0	1	1	1	2	1	2	1	1	0	0	0	0	1	1	2	1	2	1	4	3	5	6	4	4	3	2	3
161	18	0	2	2	1	3	3	3	2	3	3	3	2	0	1	0	0	0	3	1	0	0	0	1	0	0	0	3	0	0	0	0	1	0	0	3	2	3	2	0	5	5	7	5	2	1	1	2	1
162	18	1	3	4	2	4	4	4	4	2	4	3	3	1	2	2	2	1	1	1	1	1	0	0	1	2	2	4	2	2	0	4	4	1	1	3	2	1	2	2	2	2	5	4	2	2	3	1	2
163	18	1	3	3	3	2	2	3	3	3	3	1	2	2	2	4	2	2	3	2	2	2	1	1	2	1	2	3	2	2	2	2	2	3	2	3	2	2	3	2	6	7	7	7	3	7	3	7	7
164	18	0	3	0	0	2	2	2	2	3	1	3	2	0	3	1	2	2	3	0	0	0	0	0	0	2	2	3	2	1	1	0	0	0	1	3	3	3	4	3	5	4	7	3	1	1	1	1	2
165	18	1	1	1	4	0	0	3	3	3	2	3	2	0	1	0	0	0	2	0	0	0	0	2	2	0	0	2	2	3	2	3	3	2	3	3	3	3	2	2	6	4	4	6	6	4	4	2	5
166	20	1	2	3	1	3	3	2	3	2	2	1	2	2	2	3	2	2	4	1	1	0	0	1	1	3	1	1	1	3	2	3	3	2	3	3	3	2	2	2	6	6	7	6	2	6	1	6	5
167	20	1	3	2	1	2	2	1	4	3	2	3	3	1	3	2	1	1	3	3	1	0	0	0	0	2	1	2	1	0	0	1	2	0	1	3	3	2	2	1	2	5	7	4	2	5	1	4	2
168	20	1	2	3	1	2	2	3	1	2	1	2	3	1	1	2	1	1	3	1	3	1	0	0	0	1	1	2	1	1	3	3	3	2	3	3	1	3	3	3	3	5	6	4	3	4	3	3	3
169	20	1	3	1	2	3	3	2	3	1	1	1	3	1	2	1	1	1	1	1	1	1	1	1	1	1	1	2	0	0	0	0	0	0	2	2	1	1	3	1	5	5	6	3	3	5	2	2	2
170	20	1	3	3	1	3	3	2	3	3	1	1	3	3	2	1	1	1	1	1	1	1	0	1	1	1	0	2	0	0	0	0	0	0	1	2	2	3	3	2	5	5	6	3	3	5	3	5	5
171	20	1	4	2	3	4	4	3	3	2	4	3	3	3	4	4	4	4	4	2	2	3	1	2	3	3	1	2	1	2	2	3	3	2	3	3	3	2	4	3	2	6	3	7	3	6	5	7	7
172	20	1	3	3	2	3	3	1	2	3	1	3	3	1	2	1	0	0	3	1	0	0	0	0	0	3	0	2	0	0	0	0	1	0	0	4	1	3	4	3	5	4		6	4	3	6	6	4
173	18	1	3	3	2	2	2	2	3	2	1	3	3	3	4	3	1	1	4	1	1	1	0	2	1	3	2	3	2	2	1	4	3	3	3	4	4	3	4	3	7	5	6	5	2	5	1	1	5
174	18	1	2	2	1	2	2	2	3	2	1	2	2	1	1	2	2	1	2	2	1	1	2	1	1	2	2	3	2	2	2	2	1	1	1	2	2	1	3	2	2	5	7	5	2	3	3	4	6
175	18	1	1	1	3	0	0	0	3	1	1	3	1	0	1	1	0	0	0	0	0	0	0	0	0	1	0	3	0	0	0	2	0	2	0	3	2	2	3	0	2	3	7	5	2	2	1	1	1
176	18	1	3	3	2	3	3	3	4	3	3	1	3	1	3	2	1	1	2	1	0	0	0	0	0	1	1	3	1	2	1	2	1	1	2	3	4	4	3	1	7	6	6	5	2	5	3	4	3
177	19	1	2	2	3	1	1	3	3	2	2	3	3	3	3	3	1	1	2	0	0	0	0	0	0	1	2	3	0	2	1	2	2	2	1	3	1	2	4	1	4	5	6	6	3	4	3	5	5
178	18	1	0	0	0	1	1	0	2		1	2	0	0	2	0	0	0	2	0	0	0	0	0	0	0	0	2	0	1	0	0	0	1	1	0	1	1	2	0	1	3	7	2	4	4	2	2	4
179	18	1	3	4	3	3	3	2	3	3	3	3	3	2	3	3	3	3	4	3	2	2	2	2	2	2	3	3	2	2	3	3	3	2	3	3	3	4	4	3	5	6	4	6	5	5	4	6	5
180	18	1	1	3	3	1	1	0	2	2	1	3	3	0	3	1	1	1	1	1	0	0	0	0	0	1	0	2	0	0	0	1	1	1	0	3	1	1	2	1	5	2	7	5	2	1	1	1	1
181	18	1	3	1	1	3	3	1	4	1	1	2	1	3	2	3	1	1	3	3	0	0	1	1	0	0	0	3	0	0	0	0	2	2	0	1	0	0	4	0	5	6	7	6	2	6	2	6	7
182	18	1	3	1	1	3	3	1	4	3	2	2	3	3	3	4	2	2	4	2	1	1	1	0	0	2	1	1	0	3	1	4	4	1	4	4	2	4	4	4	6	6	6	6	6	6	3	2	6
183	18	1	3	1	3	3	3	3	3	3	2	1	3	1	3	3	2	1	3	2	1	1	1	0	0	3	2	2	0	0	0	3	3	2	3	3	2	3	3	3	7	6	7	7	4	6	6	5	4
184	18	1	1	1	2	2	2	3	2	1	3	2	3	1	1	2	1	3	3	1	1	1	1	1	1	2	1	2	1	1	1	2	2	1	3	3	3	3	3	2	6	5	5	5	3	2	3	5	5
185	18	1	3	1	0	1	1	1	2	3	0	0	1	1	1	3	1	1	1	1	1	1	1	1	1	1	1	2	1	1	1	3	1	1	3	3	1	1	3	1	6	5	7	6	2	2	2	4	4
186	18	1	2	1	1	1	1	2	2	2	2	2	3	3	3	4	4	4	4	1	3	1	1	1	1	2	3	4	1	3	2	3	3	2	3	2	1	1	4	2	3	6	6	6	2	5	2	6	4
187	18	1	3	3	2	3	3	3	3	3	1	0	3	1	2	3	1	1	3	2	1	2	1	1	1	1	2	2	1	1	3	3	3	1	3	3	3	3	3	3	5	6	5	6	6	3	4	2	4
188	18	1	2	1	0	1	1	0	4	3	2	3	2	0	3	1	0	0	1	3	0	0	0	0	0	1	0	2	0	2	2	1	2	0	2	3	1	2	4	0	5	6	7	5	1	5	1	1	5
189	18	1	3	2	2	3	3	3	1	3	3	2	3	1	3	3	0	0	2	2	0	3		2	2	1	2	3	0	0	1	4	2	4	2	4	3	2	4	4	7	2	5	5	4	2	6	1	6
190	18	1	2	3	1	3	3	4	3	3	2	2	3	0	0	0	0	0	0	0	0	0	0	2	1	1	1	3	0	0	0	2	2	1	3	3	2	1	3	1	6	4	7	3	2	2	3	1
191	19	1	3	2	2	3	3	3	4	3	3	3	1	1	2	3	2	1	2	1	0	1	1	1	1	1	0	3	0	0	0	3	1	1	2	3	2	3	4	2	6	6	6	5	4	4	4	4	4
192	18	1	1	0	0	2	1	1	2	3	1	0	1	0	0	3	1	0	1	0	0	0	0	3	2	0	0	0	1	0	0	0	1	0	3	3	4	3	3	3	6	2	7	2	2	2	1	6	4
193	18	1	2	2	0	3	3	3	3	3	3	1	2	2	1	4	3	1	0	1	0	2	0	1	1	3	2	2	2	2	1	3	2	3	1	3	3	4	4	3	4	5	7	3	2	6	1	3	3
194	18	1	2	2	0	3	3	2	3	2	2	2	2	2	2	1	1	1	1	2	1	1	1	1	1	1	1	2	1	1	1	1	1	2	1	1	1	1	1	1	4	4	5	4	5	3	3	3	3
195	18	1	2	1	1	1	1	1	1	1	1	2	1	1	1	1	1	1	2	1	1	1	1	1	1	2	2	2	1	1	1	1	1	2	1	1	1	1	3	2	4	5	7	6	5	5	1	4	5
196	18	0	1	2	1	1	1	1	3	1	2	2	3	1	2	2	1	1	1	1	1	1	1	1	2	1	1	2	1	1	1	1	1	1	1	1	1	2	3	2	5	5	7	6	4	5	2	2	3
197	18	1	0	1	1	1	0	0	3	1	0	2	1	0	1	1	1	0	1	0	1	0	0	0	1	0	0	3	1	0	0	1	0	1	1	1	0	1	2	1	6	4	6	5	2	5	1	2	3
198	18	1	3	3	2	2	3	2	2	3	1	2	3	1	3	1	1	1	1	0	0	0	0	0	0	3	3	2	1	1	0	3	2	2	2	3	2	2	3	3	6	6	7	6	2	4	1	1	2
199	18	1	2	3	2	3	3	3	4	2	2	3	3	2	3	2	2	2	2	1	1	1	1	2	2	2	1	2	1	1	1	1	1	1	1	1	1	1	3	2	5	4	5	4	5	4	4	4	5
200	18	0	2	3	4	3	3	3	3	2	3	2	2	2	2	3	3	3	3	2	2	2	2	2	2	2	2	2	1	1	2	3	1	2	2	2	2	2	3	3	2	5	5	5	4	5	4	4	5
201	18	0	3	2	3	3	3	3	3	3	1	3	3	3	3	3	3	3	1	3	2	2	1	2	2	1	1	2	1	1	1	1	1	1	1	1	1	1	1	1	6	2	3	5	2	2	2	2	5
202	18	0	1	1	3	3	3	3	3	3	3	3	2	1	2	3	3	1	1	1	1	3	2	3	3	1	1	3	1	1	1	3	3	1	1	1	1	1	3	3	6	5	6	6	6	6	6	5	6
203	19	0	0	0	4	4	4	4	0	4	3	3	4	0	0	0	4	0	0	0	3	1	2	0	0	0	0	4	0	0	0	0	0	0	0	4	0	0	0	0	7	1	7	5	1	1	1	1	1
204	20	0	1	3	1	0	1	0	3	2	0	3	3	1	3	3	1	0	0	0	0	1	0	0	0	0	0	3	0	0	1	1	0	0	2	3	2	3	4	2	6	2	7	5	1	6	1	1	4
205	18	1	1	3	3	3	3	2	3	3	3	3	3	1	1	1	1	1	3	1	1	1	1	1	1	1	1	2	1	1	1	3	2	1	3	3	2	2	3	3	5	6	7	5	2	5	5	5	3
206	19	0	3	1	3	3	3	2	2	3	2	3	3	2	1	1	1	1	1	1	1	1	1	1	1	2	1	3	2	2	1	3	2	1	1	3	2	2	4	0	6	4	5	3	4	4	2	4	5
207	18	1	3	3	3	3	3	3	2	1	3	2	3	4	3	3	2	2	4	2	3	3	2	2	2	3	4	4	4	4	4	4	3	3	4	4	4	4	4	3	7	6	4	7	6	6	5	7	6
208	18	0	0	1	2	0	0	3	3	0	0	0	1	2	2	0	0	0	3	0	0	0	2	0	0	0	0	0	0	0	0	0	0	0	0	0	0	0	3	0	6	2	4	3	1	2	1	1	5
209	18	1	0	1	1	1	0	0	4	3	0	0	0	0	0	2	1	0	0	0	0	0	0	0	0	0	0	4	0	0	0	0	0	0	0	0	0	0	4	0	3	2	7		6	1	6	4
210	19	1	1	1	1	1	1	1	1	1	1	3	1	1	1	1	1	1	1	1	1	1	1	1	1	2	3	4	1	1	0	1	0	1	1	1	1	1	3	2	7	5	6	5	3	4	4	5	5
211	19	0	3	1	3	3	3	2	3	3	2	3	3	1	2	1	1	1	2	1	0	1	1	1	1	1	2	1	1	2	1	1	1	2	1	1	1	1	3	2	5	5	6	5	3	5	4	5	5
212	18	0	3	3	3	2	3	1	3	2	2	3	3	2	3	4	1	1	2	1	1	2	1	2	1	1	2	3	1	1	1	3	2	1	2	3	2	1	3	2	6	5	7	4	2	5	2	5	2
213	19	1	2	2	0	2	2	3	4	2	2	2	2	2	2	2	1	1	1	1	1	1	1	1	0	1	1	4	1	1	1	1	1	1	1	1	1	1	4	1	2	3	7	5	2	3	2	2	2
214	19	1	0	1	3	2	1	1	3	2	1	3	1	1	0	1	0	0	0	0	0	0	0	0	0	1	1	2	0	0	0	0	0	0	0	0	0	0	1	0	5	2	6	1	2	2	2	1	2
215	18	1	0	2	0	0	0	0	3	0	0	1	0	0	0	0	0	0	0	0	0	0	0	0	0	0	0	1	0	0	0	0	0	0	0	2	0	0	4	0	5	2	6		2	3	2	5	2
216	18	1	2	1	1	2	2	2	3	2	2	3	2	1	2	2	1	1	2	1	1	1	1	1	1	1	1	2	1	1	1	2	2	1	2	3	3	3	2	2	4	4	5	4	3	2	2	2	2
217	18	1	0	1	0	2	1	2	0	1	0	0	3	1	2	2	0		0	0	0	0	0	0	0	2	0	1	0	0	0	0	0	0	2	2	2	0	3	0	4	5	7	6	1	3	1	1	1
218	19	1	3	2	2	3	3	3	4	3	2	3	3	3	3	4	4	3	3	3	2	2	1	1	2	2	2	3	2	3	3	3	3	3	3	3	3	3	3	4	7	6	4	6	4	6	4	5	6
219	18	1	3	2	3	2	2	1	3	3	1	2	1	1	1	2	1	1	1	1	0	0	0	0	0	1	0	3	0	1	0	2	1	1	1	2	2	2	2	1	3	5	6	5	2	2	2	5	2
220	19	1	3	3	1	3	3	2	4	3	3	1	3	1	1	3	3	1	1	3	1	1	1	1	1	1	1	2	1	1	1	1	1	1	1	1	2	3	1	1	3	3	2	5	2	4	2	4	3
221	18	1	2	3	2	3	3	3	4	3	2	3	2	1	2	0	2	1	2	1	0	0	0	1	1	0	0	3	0	0	0	1	1	0	0	1	0	0	2	1	6	3	7	5	5	2	2	1	3
222	19	1	3	2	3	3	3	1	1	2	2	4	3	1	1	2	3	1	4	1	0	0	0	0	0	1	0	2	0	0	0	1	1	0	0	2	0	2	4	1	3	6	7	5	4	7	5	6	3
223	18	0	0	0	0	0	0	0	3	3	0	3	0	0	0	0	0	0	0	0	0	0	0	0	0	0	0	3	0	0	0	3	0	0	0	3	0	0	3	3	7	1	7	7	4	5	1	1	1
224	18	0	3	2	3	1	3	1	3	3	2	2	1	1	1	3	1	1	2	1	1	1	0	0	0	1	1	1	1	0	0	0	0	0	0	2	1	1	3	1	2	2	7	3	2	3	3	3	2
225	18	1	3	3	2	3	2	1	2	3	2	2	2	2	1	3	1	3	4	3	2	1	1	1	1	1	1	2	0	0	0	0	0	3	1	3	0	0	4	0	6	5	7	5	3	4	3	3	4
[truncated: 40 more columns]

## Sheet: Time1-Time2
No.	age	sex	foc1-1	foc1-2	foc1-3	foc1-4	foc1-5	foc1-6	foc1-7	foc1-8	foc1-9	foc1-10	foc2-1	foc2-2	foc2-3	foc2-4	foc2-5	foc2-6	foc2-7	foc2-8	foc2-9	foc2-10	foc2-11	foc2-12	foc2-13	foc3-1	foc3-2	foc3-3	foc3-4	foc3-5	foc3-6	foc3-7	foc3-8	foc3-9	foc3-10	foc3-11	foc3-12	foc3-13	foc3-14	foc3-15	foc1-1	foc1-2	foc1-3	foc1-4	foc1-5	foc1-6	foc1-7	foc1-8	foc1-9
1	18	1	3	1	3	4	4	4	3	3	3	2	3	3	2	1	1	1	2	1	1	1	1	1	1	2	1	4	2	2	1	3	3	1	1	4	3	3	2	1	3	4	2	4	4	4	4	2	4
2	18	1	1	1	3	1	1	2	3	3	2	1	1	0	2	2	1	1	2	1	0	1	1	0	1	1	1	3	1	0	0	0	0	1	0	1	0	0	3	1	1	3	3	1	1	0	2	2	1
3	20	1	3	4	1	2	3	3	4	3	2	3	2	0	1	1	0	1	3	1	1	1	0	1	1	2	1	3	0	0	1	4	4	0	0	3	4	1	3	2	3	2	1	2	2	1	4	3	2
4	20	0	3	1	3	3	3	3	4	3	1	3	0	1	3	1	0	3	4	0	1	1	0	1	0	0	0	3	2	2	2	4	4	4	4	4	4	3	4	3	3	2	3	3	3	3	2	3	1
5	18	1	1	2	3	1	1	1	2	1	1	3	3	1	1	1	1	1	1	0	0	0	1	0	0	1	2	2	1	0	0	1	2	2	1	2	1	1	3	1	0	2	0	0	0	0	3	0	0
6	19	1	3	0	2	1	3	1	2	1	3	4	1	2	1	0	2	1	3	1	2	0	0	0	1	2	0	2	1	1	0	3	1	3	3	0	0	0	4	1	3	2	3	3	3	1	1	2	2
7	20	1	2	1	0	3	3	3	3	2	1	1	1	2	3	3	1	2	4	0	0	1	0	0	0	3	1	1	0	0	1	3	2	1	0	3	3	0	2	1	1	2	1	3	3	2	2	1	0
8	19	0	3	1	3	3	3	1	4	3	1	3	3	2	2	3	1	1	3	2	1	2	1	1	1	1	2	2	1	1	1	1	1	1	1	2	1	2	3	1	3	1	3	3	3	2	3	3	2
9	18	1	1	1	3	3	1	3	4	3	0	2	1	0	3	0	0	0	0	1	0	0	0	0	1	3	1	3	1	0	0	0	0	1	0	3	4	4	3	2	0	1	2	2	1	0	3	2	1
10	20	1	3	4	4	4	4	4	3	4	3	4	0	0	0	1	0	0	0	0	0	0	0	0	0	0	0	0	0	0	0	0	0	0	0	2	0	0	4	0	2	3	4	4	4	2	3	2	3
11	18	1	3	1	2	2	1	0	3	1	0	2	0	0	1	0	0	0	0	0	0	0	0	0	0	0	0	3	0	0	0	1	0	0	0	0	0	3	2	0	3	1	1	2	2	0	2	1	0
12	18	0	1	3	3	2	1	3	2	1	1	2	1	1	2	3	2	1	3	2	0	2	1	2	1	1	2	1	1	1	1	2	3	2	3	3	2	3	1	2	1	2	0	1	2	2	1	1	0
13	19	1	3	3	4	3	3	3	3	3	2	2	3	2	2	3	2	2	2	1	1	0	1	1	0	2	1	2	1	1	1	1	1	1	1	0	2	1	3	0	3	2	4	3	3	2	3	2	2
14	19	1	1	2	3	4	3	2	3	1	2	2	1	2	3	3	3	2	3	1	0	2	0	1	0	1	1	3	0	0	0	1	1	0	0	1	1	1	4	1	1	2	2	3	3	1	2	1	1
15	21	0	4	3	4	4	4	3	2	4	4	4	1	1	1	3	1	1	3	1	0	0	0	0	0	1	1	3	0	1	1	1	0	0	1	3	1	3	4	3	4	3	4	4	4	3	3	3	3
16	19	0	2	3	3	4	4	3	3	4	2	4	3	0	2	3	3	2	4	1	1	1	0	1	1	1	2	3	0	1	0	3	2	2	3	4	4	3	4	3	2	4	4	3	3	3	3	4	3
17	20	1	2	1	0	3	3	2	2	2	3	1	2	0	1	1	1	2	3	0	0	0	0	1	1	3	1	1	0	2	3	3	3	2	4	3	3	1	1	2	2	3	1	3	3	2	3	2	2
18	21	0	3	1	1	3	4	3	4	3	2	3	3	1	4	4	4	4	4	0	3	3	0	0	3	0	3	2	1	3	4	1	1	3	1	4	3	0	4	3	3	3	1	3	4	3	2	4	4
19	20	1	3	0	3	4	4	4	4	3	2	2	2	4	4	4	4	4	4	1	3	1	1	1	3	2	2	3	2	3	3	4	4	2	3	2	4	4	3	4	4	2	3	4	4	3	3	2	4
20	20	1	2	1	1	2	2	1	3	1	1	2	2	2	0	1	1	0	0	1	0	0	0	1	1	2	1	1	0	0	0	1	1	2	2	2	2	2	3	2	2	2	2	3	3	1	4	2	1
21	18	1	3	1	3	1	3	1	3	2	0	3	1	1	1	1	1	0	0	0	0	0	2	0	1	1	0	4	1	0	0	0	0	1	0	1	0	0	2	0	1	1	3	1	1	1	3	2	1
22	20	0	2	1	4	3	3	3	3	3	1	3	1	3	3	3	2	1	2	2	2	1	1	1	1	1	1	3	1	1	1	1	1	1	1	1	2	1	3	3	3	2	3	3	3	3	3	2	3
23	18	1	3	3	1	3	3	3	4	3	2	2	2	2	3	3	2	2	2	1	1	2	1	1	2	2	1	2	1	1	1	1	1	1	1	1	1	1	2	1	2	3	2	3	3	3	4	2	2
24	18	0	4	0	4	4	4	4	4	2	3	3	4	3	3	3	3	3	2	2	1	4	2	3	3	1	2	4	1	1	0	3	3	2	2	2	2	2	4	4	1	1	3	3	3	3	3	3	3
25	19	1	1	0	0	1	1	1	3	1	1	1	0	0	0	2	1	1	0	0	0	0	0	0	0	0	0	1	0	0	0	1	0	0	0	0	0	0	1	1	1	1	0	2	2	3	4	1	2
26	20	1	1	1	4	1	1	1	2	2	1	3	2	2	1	0	1	1	1	1	0	1	2	2	2	1	1	2	0	1	1	0	0	1	1	2	1	1	0	0	1	2	3	2	2	2	3	1	1
27	18	1	1	2	3	2	1	1	2	2	1	2	2	2	1	1	0	2	1	0	2	1	1	1	0	3	1	3	1	0	0	1	0	3	1	0	3	2	4	3	3	3	2	3	2	1	2	3	2
28	18	1	0	2	0	2	0	3	2	2	1	2	2	0	1	3	0	0	3	0	0	0	0	0	0	2	1	2	1	0	0	0	0	1	3	2	2	3	1	0	0	1	0	2	1	2	0	1	0
29	19	1	2	3	1	3	3	1	3	3	3	4	3	0	4	4	0	2	4	2	0	0	1	2	2	3	0	3	0	2	0	4	4	1	4	4	4	3	4	3	3	1	2	3	3	4	4	2	3
30	20	0	3	3	4	4	4	2	4	4	4	2	3	0	0	4	0	0	4	0	1	0	0	0	0	2	0	2	2	1	4	4	1	2	2	4	2	4	4	2	4	2	4	3	4	2	4	4	0
31	19	1	1	1	1	3	1	1	3	1	1	3	2	1	1	3	0	1	1	1	1	1	1	1	1	0	0	1	0	0	0	0	0	1	0	1	1	1	0	0	0	0	1	1	1	1	1	1	1
32	18	1	3	2	2	3	3	3	4	3	1	2	3	3	3	3	3	3	2	3	2	1	1	1	1	1	2	3	2	2	2	3	3	3	3	3	4	2	3	3	3	2	2	3	3	3	4	3	2
33	18	1	2	1	1	3	1	1	3	2	1	1	1	1	1	1	1	1	2	1	1	1	1	0	1	1	1	3	1	1	0	2	1	1	3	3	1	1	3	1	3	2	2	2	2	0	2	2	1
34	18	0	3	2	3	2	3	1	3	3	1	3	3	2	3	3	3	3	3	3	1	1	1	3	2	1	1	2	2	1	1	1	1	1	1	1	1	1	1	1	3	2	3	3	3	3	3	3	1
35	19	1	1	1	2	2	2	2	3	2	1	3	2	1	1	1	1	1	3	1	1	1	1	1	1	2	3	1	2	3	2	3	1	2	2	4	2	2	3	2	3	1	1	1	1	1	3	2	1
36	18	1	2	3	2	1	1	1	4	2	1	3	3	2	2	2	2	2	2	1	1	1	1	0	0	3	2	4	1	1	2	3	1	2	3	4	3	3	4	2	1	1	2	2	2	1	4	2	1
37	19	1	3	3	1	3	3	2	2	3	2	3	3	1	3	3	2	2	3	2	1	2	0	1	1	1	1	1	1	2	1	2	1	0	0	0	2	2	2	3	3	2	2	3	3	1	4	3	1
38	18	1	2	0	0	3	4	1	2	3	0	0	1	3	3	3	0	0	4	0	0	0	0	3	2	1	0	0	0	0	0	3	3	1	3	3	1	0	0	0	0	0	1	2	2	2	3	2	2
39	20	1	2	3	0	3	3	1	2	3	2	3	3	4	4	4	1	2	4	0	1	1	2	2	2	2	1	2	1	1	1	0	1	2	0	3	3	1	3	2	3	2	3	4	4	3	2	3	4
40	19	0	1	1	2	3	3	3	2	4	1	2	3	1	3	2	2	0	0	1	0	0	1	2	1	1	0	3	0	0	0	0	0	0	0	3	1	1	4	0	2	1	3	2	3	3	4	3	1
41	19	1	2	2	1	3	3	2	3	3	2	2	3	1	3	1	1	1	1	1	1	2	1	1	1	1	1	3	1	1	1	2	1	2	2	3	2	2	3	2	3	2	2	2	3	2	2	2	1
42	21	1	1	2	4	4	3	3	3	3	2	4	1	3	3	0	0	0	0	1	0	0	0	0	0	1	0	3	0	0	0	3	0	0	0	4	0	0	4	1	0	2	3	3	1	0	2	0	0
43	18	1	3	2	2	3	3	1	2	2	2	3	1	1	1	2	1	1	3	2	1	1	0	0	0	2	1	2	0	0	0	1	1	1	1	1	2	2	3	2	2	1	1	1	1	1	1	1	1
44	19	1	4	0	2	2	4	3	4	3	3	3	0	1	3	3	1	1	2	1	1	1	3	2	1	1	1	3	1	1	1	1	1	1	1	2	2	1	3	3	1	2	2	2	1	1	2	2	1
45	18	1	4	2	3	1	3	3	3	4	3	4	3	0	1	2	0	0	0	2	0	1	1	1	1	2	0	2	1	0	0	3	1	1	1	1	1	1	3	1	0	1	3	2	1	1	3	2	1
46	19	0	4	2	4	4		2	3	3	1	4	2	0	3	2	2	2	2	2	2	2	2	2	2	0	0	0	0	0	0	0	0	0	0	0	0	0	0	0	3	2	4	3	3	3	3	3	1
47	19	1	2	1	2	2	1	2	3	2	1	1	3	2	3	1	1	1	1	2	1	1	1	1	1	2	1	4	0	0	0	0	0	0	0	0	0	3	3	2	2	2	0	2	2	3	4	2	2
48	18	1	3	1	3	2	3	2	4	2	2	3	1	2	3	3	2	1	3	2	1	1	1	1	1	2	1	2	1	1	1	1	1	2	1	1	1	1	2	2	3	3	3	3	3	2	2	3	2
49	18	1	1	1	2	2	2	0	3	3	2	3	3	1	3	3	1	1	3	0	0	0	0	1	1	1	1	3	1	2	2	3	3	2	2	1	1	2	3	2	1	1	0	1	1	2	3	1	1
50	18	0	2	3	4	4	4	2	4	3	4	1	4	3	4	3	2	2	3	1	1	3	0	1	1	3	1	3	3	2	1	2	3	2	3	3	3	2	4	2	3	3	4	4	4	3	4	3	4
51	19	1	4	2	1	4	3	3	3	3	1	2	2	1	2	3	2	2	2	3	2	2	1	2	2	1	1	2	1	2	2	3	2	2	3	3	2	3	3	3	3	1	1	3	3	3	3	3	2
52	20	1	2	2	3	4	2	3	3	2	1	3	3	2	3	3	2	3	2	0	0	0	0	0	1	0	2	2	1	3	1	1	1	1	2	3	3	3	4	3	1	2	3	2	2	3	3	3	2
53	19	1	2	3	1	3	4	1	4	3	0	3	3	0	1	1	0	0	0	0	0	0	0	0	0	0	0	2	0	0	0	0	0	1	0	1	3	3	3	0	0	4	1	3	3	3	4	3	1
54	20	1	3	3	4	3	3	3	3	2	1	3	3	2	4	1	1	1	4	3	1	1	1	2	1	1	1	3	1	1	1	3	1	2	3	4	4	3	4	3	2	3	4	3	3	4	3	2	2
55	19	1	2	1	2	3	2	2	3	2	2	1	2	2	2	3	2	2	2	1	1	1	1	2	2	2	1	2	2	1	1	2	2	2	2	3	3	2	3	2	1	2	2	3	3	2	3	1	2
56	18	0	2	3	3	1	1	1	4	3	2	2	3	1	1	3	3	3	4	1	2	2	1	2	1	2	2	3	0	1	2	3	3	3	3	3	3	3	3	3	3	3	3	3	3	3	3	3	3
57	19	1	2	1	3	2	2	2	1	2	2	3	1	1	3	3	2	1	2	1	1	1	2	1	1	2	1	2	1	1	1	3	2	2	2	3	1	1	3	1	2	1	2	2	3	1	2	2	2
58	18	1	2	3	1	2	2	0	3	3	2	4	3	0	1	3	1	2	1	0	0	0	0	0	0	1	0	3	0	0	0	0	0	0	1	1	1	2	2	2	3	3	1	3	3	2	1	3	3
59	18	0	1	0	2	2	2	1	1	3	0	4	3	1	3	2	1	1	3	2	1	1	0	0	0	1	1	3	2	3	1	3	0	2	2	3	4	3	4	2	3	0	0	2	2	2	2	3	1
60	20	1	1	3	3	1	1	3	4	3	1	3	3	0	3	3	1	1	0	0	0	1	1	3	3	0	0	3	0	0	0	0	0	0	0	0	0	0	0	0	1	1	4	1	1	1	4	2	2
61	18	1	3	3	3	2	2	3	3	3	3	1	1	1	0	2	0	0	1	0	0	0	0	1	1	1	1	2	0	0	1	1	1	1	1	1	2	2	3	3	3	2	3	2	2	1	3	3	1
62	20	1	3	2	4	3	3	3	4	3	2	3	3	2	3	4	3	1	3	1	1	1	0	1	1	3	3	4	2	3	3	3	3	2	3	4	3	3	4	3	2	1	4	2	3	3	3	3	3
63	18	0	4	3	1	4	4	3	4	3	2	4	3	0	1	1	1	0	1	1	0	1	0	1	0	1	0	3	0	0	1	1	1	0	1	0	0	0	1	0	2	2	1	3	3	3	2	3	3
64	18	1	1	2	3	1	1	1	2	1	1	1	1	1	1	2	1	1	1	0	0	0	2	1	1	0	0	3	0	0	1	1	1	2	1	2	2	3	3	2	1	1	3	0	0	0	3	1	1
65	18	1	3	1	3	2	2	2	3	2	1	2	0	1	1	1	1	0	0	1	0	1	1	0	0	2	1	2	0	0	0	0	0	0	1	0	0	1	2	1	2	1	3	2	2	2	2	3	2
66	20	1	1	1	1	2	2	3	1	2	3	3	3	1	2	2	1	1	3	1	0	1	0	0	0	0	1	2	0	2	2	3	1	0	3	3	2	3	3	2	2	3	1	2	2	3	1	2	1
67	21	0	2	1	1	2	2	3	3	2	1	3	3	2	3	3	2	3	2	2	1	1	1	1	1	2	1	2	0	0	1	3	1	2	3	3	2	1	1	0	2	3	2	2	3	3	2	3	3
68	18	1	0	0	0	0	0	1	2	1	0	2	2	0	0	0	0	0	1	0	0	0	0	0	0	2	0	2	0	0	0	3	1	2	1	3	2	2	2	0	0	0	0	0	0	0	3	0	0
69	18	1	1	1	3	3	2	4	3	2	1	4	4	0	1	0	1	1	4	0	0	3	0	0	0	4	1	2	0	0	0	1	1	0	4	3	4	3	4	2	1	1	2	2	2	3	2	1	3
70	18	1	2	2	1	1	1	3	1	2	0	1	1	1	3	0	0	0	4	0	0	1	0	0	1	1	2	3	2	2	0	2	2	2	2	2	2	3	2	2	3	1	3	0	2	3	2	2	1
71	20	1	3	3	3	3	3	3	3	2	0	2	2	2	4	3	2	2	3	1	0	4	1	4	4	2	1	4	1	1	1	3	1	0	2	3	2	4	0	1	1	3	3	3	3	3	4	2	1
72	18	0	0	0	4	0	0	0	4	4	0	4	0	0	0	4	0	0	0	0	0	0	0	0	0	0	0	3	0	0	0	0	0	0	3	4	0	0	4	3	0	0	0	0	0	0	3	3	0
73	18	1	2	4	2	2	3	4	4	3	1	4	3	0	4	4	3	3	4	1	1	1	1	1	2	4	1	2	1	1	1	4	3	4	3	2	3	3	4	2	3	3	2	2	2	2	3	2	1
74	20	1	3	2	0	3	3	2	2	3	3	3	3	0	3	3	0	0	4	0	0	0	0	0	0	0	0	2	0	0	0	3	0	0	3	4	4	4	3	4	1	0	0	0	0	0	0	2	0
75	21	0	3	4	4	2	2	2	3	2	1	3	1	2	1	3	3	3	1	1	0	2	1	2	1	2	3	4	2	1	1	0	1	3	2	3	2	1	4	1	3	4	4	3	3	3	4	3	2
76	21	1	3	3	2	3	3	4	4	3	3	3	4	3	3	3	1	1	3	1	1	2	1	3	3	2	1	2	1	1	1	3	3	1	3	4	1	2	3	3	3	3	3	3	3	3	4	4	3
77	18	1	1	0	0	1	0	0	3	3	1	3	1	0	1	0	0	0	1	0	1	0	0	0	0	1	2	2	1	3	1	1	1	1	1	1	1	1	3	2	0	0	0	1	1	0	2		1
78	18	1	1	0	0	1	1	3	3	3	1	1	1	0	1	3	1	1	1	1	0	0	0	0	0	1	0	2	1	1	0	3	3	0	3	3	2	0	3	1	3	1	0	1	1	1	2	3	0
79	19	1	3	3	1	3	3	3	3	3	2	4	3	1	2	3	2	2	2	2	1	2	2	2	2	2	2	3	1	1	1	2	1	2	3	3	2	2	4	3	3	2	2	3	3	3	4	3	3
80	20	0	1	3	3	3	3	1	2	3	3	3	3	2	3	3	2	2	1	1	1	1	1	1	1	1	1	1	1	1	1	3	3	1	1	1	1	1	1	1	3	1	3	3	3	1	3	3	3
81	18	1	3	2	2	3	3	3	4	3	2	1	3	2	3	2	2	2	1	1	1	0	1	1	1	2	3	2	1	2	2	3	1	3	2	3	1	2	3	2	3	3	2	2	3	2	2	3	1
82	20	1	4	2	3	4	4	1	3	3	2	2	1	1	2	2	0	0	1	0	0	0	0	0	0	1	0	3	2	0	0	1	0	0	0	0	0	0	4	1	3	2	3	3	3	4	2	3	2
83	18	1	1	3	1	2	1	1	4	3	1	3	4	0	1	0	0	0	0	2	0	1	0	0	1	1	1	2	0	1	0	3	1	2	4	2	1	1	0	0	2	3	1	3	3	4	3	3	2
84	20	1	1	3	3	3	3	4	4	3	2	4	3	3	2	4	3	1	4	0	0	3	0	1	1	1	1	3	0	2	0	1	2	0	0	3	3	2	4	3	3	3	2	2	2	1	4	3	1
85	20	0	3	1	1	2	1	1	3	3	3	3	1	1	3	0	1	0	1	1	0	1	1	0	0	0	0	1	0	0	0	0	0	0	2	3	2	1	3	1	3	1	1	1	1	1	3	3	3
86	20	1	1	1	0	3	3	3	3	3	2	3	1	0	2	2	0	0	0	0	0	0	0	0	0	0	1	1	0	0	0	0	0	0	0	2	1	2	3	0	1	1	0	2	2	3	3	3	1
87	18	1	1	3	3	0	0	2	2	2	0	2	1	2	2	2	1	1	2	1	1	1	1	1	1	2	2	3	1	2	1	3	3	2	1	3	2	3	4	3	2	2	3	1	1	3	3	2	2
88	19	1	1	1	1	1	2	1	3	2	1	1	3	2	3	3	3	2	2	1	1	2	1	2	2	2	3	2	1	3	2	3	2	2	1	3	2	2	3	2	2	0	1	1	1	1	3	1	1
89	18	1	2	3	1	3	3	1	4	2	1	2	1	1	1	1	0	0	0	0	0	3	1	1	1	0	0	1	1	1	0	1	1	1	1	2	2	1	3	1	1	2	1	1	1	2	1	1	1
90	19	0	3	0	3	2	3	0	4	1	0	2	2	2	2	1	2	1	1	1	3	1	0	1	0	1	0	0	0	0	0	2	0	2	3	3	3	1	2	1	3	2	3	3	3	3	4	1	0
91	19	1	4	3	3	4	4	3	2	4	4	3	3	3	4	3	1	1	4	4	0	0	1	1	2	2	2	4	2	2	3	4	3	2	4	4	4	3	2	3	4	3	4	4	4	4	2	4	4
92	19	1	1	0	0	1	2	0	3	3	1	1	3	1	0	2	0	1	3	0	0	0	0	2	2	0	0	2	0	0	0	0	0	0	0	1	0	0	1	0	1	0	0	0	0	0	3	2	0
93	18	1	0	0	4	0	0	1	3	3	0	1	0	0	0	0	0	0	2	0	0	0	0	0	0	1	0	2	0	0	0	2	0	0	0	2	0	3	0	4	1	1	4	0	0	3	3	3	2
94	20	1	3	3	4	2	3	1	2	3	2	3	1	1	3	3	2	2	3	2	1	0	0	0	0	2	0	3	0	0	0	3	0	2	3	2		3	2	0	0	1	4	2	1	0	2	1	1
95	18	0	2	1	3	3	3	2	4	2	2	3	3	3	4	2	1	1	1	2	1	0	1	1	0	2	3	3	1	2	4	2	1	0	3	3	3	2	4	2	3	3	3	2	3	1	3	2	2
96	20	1	2	1	2	2	3	1	4	3	1	3	1	1	3	2	1	1	1	1	1	1	1	1	1	1	1	2	1	1	1	1	1	1	1	1	1	1	3	1	2	1	2	1	1	1	2	3	1
97	20	1	3	1	3	4	3	4	2	3	2	2	1	1	0	2	2	2	1	2	0	2	2	1	3	3	2	4	1	3	1	4	2	2	4	4	2	3	4	3	3	3	3	3	4	2	2	2	3
98	19	0	2	3	4	3	3	3	4	3	3	3	1	3	3	2	1	1	1	1	1	1	1	1	1	1	0	3	0	0	0	3	1	1	1	3	1	0	4	1	3	3	4	3	3	3	4	1	3
99	19	1	3	2	2	4	3	2	4	4	1	2	3	0	4	3	1	1	2	2	0	0	0	0	1	3	0	3	0	0	0	2	2	3	1	4	2	3	4	2	3	2	1	3	3	3	4	3	2
100	19	1	1	1	3	4	4	2	3	2	3	3	3	3	4	1	2	0	0	1	3	0	1	3	2	1	0	3	2	1	0	2	2	1	2	3	1	4	4	2	0	3	2	2	2	3	2	1	2
101	20	0	2	1	3	3	3	2	4	2	1	3	3	2	3	0	1	1	1	2	1	1	1	2	2	2	2	3	2	2	2	3	2	2	2	4	3	2	2	2	1	3	3	2	2	3	2	3	1
102	20	0	3	3	2	3	2	1	3	1	1	3	3	1	1	1	1	2	1	1	1	1	1	1	1	1	0	2	1	0	0	2	2	1	1	3	3	2	3	1	3	1	2	3	3	1	3	3	1
103	19	0	3	2	1	3	3	2	4	2	3	2	1	0	0	3	1	1	4	1	2	2	0	1	1	1	1	3	1	0	1	1	1	3	1	2	3	3	4	1	2	3	0	2	2	3	4	3	2
104	18	0	1	1	2	3	1	1	3	2	2	3	2	0	3	1	1	2	1	1	1	3	0	2	0	1	0	0	0	0	0	2	1	0	2	0	0	3	4	1	3	1	3	3	3	2	2	3	2
105	18	1	3	1	3	3	4	2	3	2	2	3	3	1	2	2	1	1	3	1	1	3	0	1	1	1	1	2	0	0	0	2	2	1	1	3	2	2	3	2	2	1	1	1	1	1	2	2	1
106	20	0	4	1	4	4	4	3	3	3	4	4	4	3	3	3	2	2	2	3	3	3	2	4	4	2	2	4	2	3	2	2	2	2	2	4	2	2	2	2	4	2	4	4	4	4	4	4	4
107	20	1	2	2	1	1	2	1	3	3	3	3	3	0	1	0	0	0	0	0	0	0	0	0	0	0	0	1	0	0	0	2	0	1	0	1	1	0	4	0	1	1	1	1	1	1	3	2	1
108	19	1	2	1	3	2	2	3	3	2	1	3	2	1	3	2	1	1	1	0	0	1	0	1	1	1	0	1	0	0	0	1	0	0	0	2	1	1	2	1	2	1	1	2	2	2	3	3	1
109	18	0	1	1	1	1	2	1	3	2	2	4	3	3	3	3	1	1	2	1	0	3	0	0	0	2	1	3	2	3	1	3	4	0	1	1	3	3	1	1	2	3	2	1	1	1	3	3	1
110	20	0	3	3	4	3	3	1	4	2	1	3	3	3	3	3	0	0	3	1	0	0	0	0	0	2	1	4	0	0	0	0	0	1	0	0	1	0	3	0	4	3	4	4	3	0	4	3	1
111	20	0	2	1	3	3	3	2	3	2	2	3	3	2	3	2	1	1	1	1	1	0	1	1	1	1	1	3	3	2	1	2	2	1	3	2	3	2	1	3	3	1	3	2	3	1	4	3	2
112	19	0	3	0	1	2	2	1	3	2	1	3	1	1	3	2	1	1	1	1	0	0	1	1	1	1	1	3	0	0	1	1	1	1	1	3	2	1	1	1	1	1	1	2	2	2	3	1	1
113	18	1	1	3	1	2	2	2	2	2	2	3	1	1	2	2	1	1	1	1	1	2	1	1	1	1	1	2	1	1	1	1	1	1	1	1	1	1	1	1	1	1	2	1	1	1	1	2	1
114	18	1	3	3	3	2	1	2	3	3	3	3	3	2	3	4	4	3	4	2	2	1	1	1	1	1	1	4	1	1	1	1	1	2	3	3	2	3	3	3	3	3	3	2	2	3	3	3	3
115	19	0	1	3	1	3	3	2	3	1	1	4	3	3	3	3	2	2	3	1	1	0	1	0	0	2	0	3	1	1	0	2	1	3	4	4	2	4	4	3	1	1	0	2	3	1	2	0	1
116	18	1	3	0	2	3	2	2	2	2	2	2	3	0	1	2	1	0	0	0	0	0	0	1	0	0	0	1	0	1	0	1	2	0	0	1	1	2	2	2	2	1	1	2	2	1	3	1	1
117	18	1	1	1	1	1	1	1	3	2	1	4	3	0	1	1	0	0	1	0	0	0	0	0	1	2	1	2	1	0	0	1	1	0	0	1	0	1	2	1	0	1	1	1	0	0	3	1	0
118	18	1	1	0	3	1	0	3	4	3	1	1	3	1	4	4	4	4	4	1	2	0	3	1	1	1	0	4	0	1	3	4	4	1	4	3	3	3	4	4	1	3	4	1	1	2	3	3	0
119	18	1	2	1	1	2	1	1	3	2	1	2	3	1	3	3	3	2	2	2	1	1	3	2	2	2	2	3	3	2	2	3	2	2	3	2	3	2	3	3	2	1	1	2	2	1	3	1	1
120	18	1	0	1	1	1	1	0	4	1	0	3	2	1	1	2	0	0	3	0	0	0	0	0	0	2	1	1	0	0	0	1	0	0	0	0	0	0	3	2	0	1	2	0	0	0	3	0	0
121	18	1	2	2	1	3	3	1	3	3	1	2	2	1	2	3	2	1	1	2	1	1	1	1	1	1	1	1	1	2	2	1	3	2	2	3	2	3	3	3	3	1	1	3	3	1	4	3	2
122	18	1	3	1	3	3	3	4	3	2	3	2	2	1	3	1	0	0	1	1	2	1	0	3	3	2	1	4	2	1	1	3	3	4	2	4	3	2	4	1	3	1	2	3	3	4	4	3	1
123	18	0	1	1	3	3	3	1	1	2	1	2	2	0	2	2	1	0	0	0	0	0	0	0	0	0	0	2	0	0	0	0	0	0	0	0	0	0	2	1	1	2	4	2	2	1	4	1	0
124	18	1	1	3	1	4	4	1	3	0	1	0	0	3	3	4	3	2	2	1	2	2	1	2	2	2	3	4	2	2	1	0	0	0	1	0	0	0	3	2	1	2	4	1	2	2	1	2	2
125	69	0	0	2	2	3	3	1	4	3	2	3	4	3	4	3	1	0	1	2	0	3	1	4	4	0	0	1	0	0	0	0	0	0	0	0	0	0	0	0	3	3	3	3	3	1	4	1	0
126	18	1	1	1	1	3	2	1	3	3	0	0	1	0	1	1	0	0	3	1	0	0	0	0	0	0	0	2	0	0	0	0	0	0	0	0	0	0	0	0	0	1	1	1	0	0	4	3	0
127	18	1	2	2	1	2	2	2	3	2	2	2	2	1	1	1	1	1	2	1	1	1	1	1	1	2	2	2	1	1	1	1	1	1	2	2	2	2	3	2	2	1	1	2	2	2	3	2	2
128	18	0	3	3	4	1	3	1	3	3	2	3	1	0	3	3	1	1	1	1	1	1	1	1	1	1	1	1	1	1	1	3	3	1	3	3	1	3	1	1	3	2	3	1	3	1	3	3	2
129	21	1	3	2	2	3	3	4	2	3	2	4	1	1	4	3	2	2	4	1	1	3	1	2	2	2	1	2	1	1	1	1	3	2	2	3	2	2	3	2	3	2	2	3	2	3	2	3	2
130	20	0	0	2	4	3	3	1	3	3	1	3	1	2	2	3	1	1	0	0	0	0	1	1	1	0	0	3	0	0	0	0	0	0	0	0	1	0	1	0	1	0	2	3	3	2	4	3	2
131	19	1	3	0	1	3	3	1	4	3	2	1	1	1	1	3	1	1	1	0	0	0	0	0	3	0	0	2	0	1	0	3	3	2	0	0	2	0	3	2	3	3	3	3	3	1	3	3	2
132	20	0	3	3	3	4	4	3	3	2	4	3	3	2	1	4	3	1	3	1	1	3	2	3	2	3	1	3	0	1	1	3	3	1	3	3	1	1	3	1	3	3	3	3	3	4	2	1	3
133	18	0	3	3	4	4	4	4	2	4	0	3	3	3	3	4	3	3	2	1	1	1	0	0	0	0	0	0	0	0	0	0	0	0	0	0	0	0	0	0	2	2	4	2	1	1	1	1	0
134	20	1	2	3	3	3	3	3	3	3	2	3	4	4	3	4	3	3	4	4	4	4	4	4	4	3	3	3	1	2	2	4	4	4	4	4	4	3	4	4	3	3	3	3	3	3	3	3	2
135	20	1	1	3	4	1	1	1	4	1	0	3	3	3	4	4	1	1	2	0	0	0	1	0	2	3	0	4	3	0	0	0	0	2	1	3	4	1	4	3	1	2	3	4	3	3	4	2	1
136	19	1	3	1	0	3	3	1	4	2	3	1	1	1	1	0	1	1	1	0	0	1	0	1	0	1	0	3	1	0	1	1	0	1	2	1	1	3	2	1	3	1	0	3	3	3	2	2	3
137	18	1	2	1	4	3	2	1	4	1	2	4	2	1	4	4	2	1	3	0	2	1	1	1	1	2	3	4	1	3	2	4	1	4	1	2	3	2	4	2	2	1	4		2	1	3	2	1
138	18	1	1	3	0	4	4	3	3	2	1	4	3	0	1	1	1	1	0	0	0	0	0	0	1	1	0	3	1	0	0	2	0	2	2	3	2	2	2	1	2	3	2	3	3	3	4	3	2
139	21	0	2	0	4	3	3	2	2	4	0	2	4	0	0	0	0	0	4	0	0	1	0	2	3	0	0	2	0	0	0	0	0	0	0	3	0	0	3	0	3	0	3	3	3	2	2	3	0
140	18	1	1	0	0	1	1	0	3	1	1	3	3	1	1	2	1	1	1	1	0	0	1	0	1	2	1	4	1	1	1	1	3	1	2	3	2	1	4	2	1	1	1	1	1	1	1	1	1
141	20	1	1	3	2	3	3	1	3	1	2	2	1	2	3	1	0	0	2	1	0	1	1	1	1	2	2	2	2	2	0	0	0	3	3	2	1	3	3	1	1	3	2	1	2	2	3	2	2
142	19	1	2	2	2	3	3	2	3	2	2	3	2	2	2	2	2	2	2	1	1	1	1	1	1	1	1	3	2	1	1	2	1	1	1	1	2	1	2	1	2	3	3	3	3	2	3	2	3
143	21	1	2	2	2	2	2	2	2	2	3	2	3	3	3	2	1	1	1	1	1	1	1	1	1	1	1	1	1	1	1	1	1	1	1	1	1	1	1	1	1	1	1	2	2	2	1	2	1
144	18	1	4	2	4	4	4	4	3	3	3	3	3	3	3	4	4	4	4	2	2	1	0	3	3	3	4	3	3	3	3	4	4	0	1	2	2	4	4	4	4	2	4	4	4	3	3	3	4
[truncated: 30 more columns]
